# Supplementary material for: The equation of state of the Pmmn phase of NiSi
Source: J Appl Crystallogr. 2015 Nov 28;48(Pt 6):1914–20. doi: 10.1107/S1600576715020087 (PMC4665664; doi:10.1107/S1600576715020087)
Supplement: Supplementary file 1 [file j-48-01914-sup1.cif]

data_global

_pd_block_id
  2015-08-07T11:22|OTL110213ESRF53__001|Oliver_T_Lord|ID27_ESRF

_audit_creation_method  "from EXP file using GSAS2CIF"
_audit_creation_date                   2015-08-07T11:22
_audit_author_name                     "Oliver T Lord"
_audit_update_record
; 2015-08-07T11:22  Initial CIF as created by GSAS2CIF
;

#=============================================================================
# this information describes the project, paper etc. for the CIF             #
# Acta Cryst. Section C papers and editorial correspondence is generated     #
# from the information in this section                                       #
#                                                                            #
#   (from)   CIF submission form for Rietveld refinements (Acta Cryst. C)    #
#                                                 Version 14 December 1998   #
#=============================================================================
# 1. SUBMISSION DETAILS

_publ_contact_author_name            ?   # Name of author for correspondence
_publ_contact_author_address             # Address of author for correspondence
; ?
;
_publ_contact_author_email           ?
_publ_contact_author_fax             ?
_publ_contact_author_phone           ?

_publ_contact_letter
; ?
;

_publ_requested_journal              ?
_publ_requested_coeditor_name        ?
_publ_requested_category             ?   # Acta C: one of CI/CM/CO/FI/FM/FO

#==============================================================================

# 2. PROCESSING SUMMARY (IUCr Office Use Only)

_journal_data_validation_number      ?

_journal_date_recd_electronic        ?
_journal_date_to_coeditor            ?
_journal_date_from_coeditor          ?
_journal_date_accepted               ?
_journal_date_printers_first         ?
_journal_date_printers_final         ?
_journal_date_proofs_out             ?
_journal_date_proofs_in              ?
_journal_coeditor_name               ?
_journal_coeditor_code               ?
_journal_coeditor_notes
; ?
;
_journal_techeditor_code             ?
_journal_techeditor_notes
; ?
;
_journal_coden_ASTM                  ?
_journal_name_full                   ?
_journal_year                        ?
_journal_volume                      ?
_journal_issue                       ?
_journal_page_first                  ?
_journal_page_last                   ?
_journal_paper_category              ?
_journal_suppl_publ_number           ?
_journal_suppl_publ_pages            ?

#==============================================================================

# 3. TITLE AND AUTHOR LIST

_publ_section_title
; ?
;
_publ_section_title_footnote
; ?
;

# The loop structure below should contain the names and addresses of all
# authors, in the required order of publication. Repeat as necessary.

loop_
	_publ_author_name
        _publ_author_footnote
	_publ_author_address
 ?                                   #<--'Last name, first name'
; ?
;
; ?
;

#==============================================================================

# 4. TEXT

_publ_section_synopsis
;  ?
;
_publ_section_abstract
; ?
;
_publ_section_comment
; ?
;
_publ_section_exptl_prep      # Details of the preparation of the sample(s)
                              # should be given here.
; ?
;
_publ_section_exptl_refinement
; ?
;
_publ_section_references
; ?
;
_publ_section_figure_captions
; ?
;
_publ_section_acknowledgements
; ?
;

data_OTL110213ESRF53__001_publ

#=============================================================================
# 5. OVERALL REFINEMENT & COMPUTING DETAILS

_refine_special_details
; ?
;
_pd_proc_ls_special_details
; ?
;

# The following items are used to identify the programs used.
_computing_molecular_graphics     ?
_computing_publication_material   ?

_refine_ls_weighting_scheme       ?
_refine_ls_weighting_details      ?
_refine_ls_hydrogen_treatment     ?
_refine_ls_extinction_method      ?
_refine_ls_extinction_coef        ?
_refine_ls_number_constraints     ?

_refine_ls_restrained_S_all       ?
_refine_ls_restrained_S_obs       ?

#==============================================================================
# 6. SAMPLE PREPARATION DATA

# (In the unusual case where multiple samples are used in a single
#  Rietveld study, this information should be moved into the phase
#  blocks)

# The following three fields describe the preparation of the material.
# The cooling rate is in K/min.  The pressure at which the sample was
# prepared is in kPa.  The temperature of preparation is in K.

_pd_prep_cool_rate                ?
_pd_prep_pressure                 ?
_pd_prep_temperature              ?

_pd_char_colour                   ?       # use ICDD colour descriptions
_refine_ls_shift/su_max                0.07
_refine_ls_shift/su_mean               0.02
_computing_structure_refinement        GSAS
_refine_ls_number_parameters           7
_refine_ls_goodness_of_fit_all         0.61
_refine_ls_number_restraints           0
_refine_ls_matrix_type                 full
#==============================================================================
# 7. CHEMICAL, STRUCTURAL AND CRYSTAL DATA

_pd_char_particle_morphology      ?

_chemical_name_systematic
; ?
;
_chemical_name_common             ?
_chemical_formula_moiety          ?
_chemical_formula_structural      ?
_chemical_formula_analytical      ?
_chemical_melting_point           ?
_chemical_compound_source         ?       # for minerals and
                                          # natural products
_symmetry_space_group_name_Hall   ?

_exptl_crystal_F_000               ?
_exptl_crystal_density_diffrn      ?
_exptl_crystal_density_meas        ?
_exptl_crystal_density_method      ?

_cell_measurement_temperature     ?

_cell_special_details
; ?
;

_geom_special_details             ?

# The following item identifies the program(s) used (if appropriate).
_computing_structure_solution     ?

#==============================================================================

# 8. Phase information from GSAS

_pd_phase_name
    "from /Users/oliverlord/Documents/Work/Current Projects/in the Ni-S"
_cell_length_a                         5.1731(5)
_cell_length_b                         3.3381(5)
_cell_length_c                         5.6049(7)
_cell_angle_alpha                      90.0
_cell_angle_beta                       90.0
_cell_angle_gamma                      90.0
_cell_volume                           96.788(9)
_symmetry_cell_setting                 orthorhombic
_symmetry_space_group_name_H-M         "P n m a"
loop_ _symmetry_equiv_pos_site_id _symmetry_equiv_pos_as_xyz
       1 +x,+y,+z 
       2 -x+1/2,+y+1/2,+z+1/2 
       3 +x,-y+1/2,+z 
       4 -x+1/2,-y,+z+1/2 
      -1 -x,-y,-z 
      -2 +x+1/2,-y+1/2,-z+1/2 
      -3 -x,+y+1/2,-z 
      -4 +x+1/2,+y,-z+1/2 

# ATOMIC COORDINATES AND DISPLACEMENT PARAMETERS


loop_
      _atom_site_type_symbol
      _atom_site_label
      _atom_site_fract_x
      _atom_site_fract_y
      _atom_site_fract_z
      _atom_site_occupancy
      _atom_site_thermal_displace_type
      _atom_site_U_iso_or_equiv
      _atom_site_symmetry_multiplicity
Ni
Ni1     0.00779      0.25         0.18752      1.0        Uiso   0.015         4
Si
Si1     0.32128      0.75         0.0825       1.0        Uiso   0.015         4
 
# If you change Z, be sure to change all 3 of the following
_chemical_formula_sum                  "Ni Si"
_chemical_formula_weight               86.79
_cell_formula_units_Z                  4

# MOLECULAR GEOMETRY

loop_
      _geom_bond_atom_site_label_1
      _geom_bond_atom_site_label_2
      _geom_bond_distance
      _geom_bond_site_symmetry_1
      _geom_bond_site_symmetry_2
      _geom_bond_publ_flag
   ?   ?   ?   ?   ?   ?

loop_
      _geom_angle_atom_site_label_1
      _geom_angle_atom_site_label_2
      _geom_angle_atom_site_label_3
      _geom_angle
      _geom_angle_site_symmetry_1
      _geom_angle_site_symmetry_2
      _geom_angle_site_symmetry_3
      _geom_angle_publ_flag
   ?   ?   ?   ?   ?   ?   ?   ?

# Powder diffraction data for histogram  1
#==============================================================================
# 9. INSTRUMENT CHARACTERIZATION

_exptl_special_details
; ?
;

# if regions of the data are excluded, the reason(s) are supplied here:
_pd_proc_info_excluded_regions
; ?
;

# The following item is used to identify the equipment used to record
# the powder pattern when the diffractogram was measured at a laboratory
# other than the authors' home institution, e.g. when neutron or synchrotron
# radiation is used.

_pd_instr_location
; ?
;
_pd_calibration_special_details           # description of the method used
                                          # to calibrate the instrument
; ?
;

_diffrn_ambient_temperature       ?
_diffrn_source                    ?
_diffrn_source_target             ?
_diffrn_source_type               ?
_diffrn_measurement_device_type   ?
_diffrn_detector                  ?
_diffrn_detector_type             ?       # make or model of detector

_pd_meas_scan_method              ?       # options are 'step', 'cont',
                                          # 'tof', 'fixed' or
                                          # 'disp' (= dispersive)
_pd_meas_special_details
;  ?
;

# The following two items identify the program(s) used (if appropriate).
_computing_data_collection        ?
_computing_data_reduction         ?

# Describe any processing performed on the data, prior to refinement.
# For example: a manual Lp correction or a precomputed absorption correction
_pd_proc_info_data_reduction      ?

# The following item is used for angular dispersive measurements only.

_diffrn_radiation_monochromator   ?

# The following items are used to define the size of the instrument.
# Not all distances are appropriate for all instrument types.

_pd_instr_dist_src/mono           ?
_pd_instr_dist_mono/spec          ?
_pd_instr_dist_src/spec           ?
_pd_instr_dist_spec/anal          ?
_pd_instr_dist_anal/detc          ?
_pd_instr_dist_spec/detc          ?

# 10. Specimen size and mounting information

# The next three fields give the specimen dimensions in mm.  The equatorial
# plane contains the incident and diffracted beam.

_pd_spec_size_axial               ?       # perpendicular to
                                          # equatorial plane

_pd_spec_size_equat               ?       # parallel to
                                          # scattering vector
                                          # in transmission

_pd_spec_size_thick               ?       # parallel to
                                          # scattering vector
                                          # in reflection

_pd_spec_mounting                         # This field should be
                                          # used to give details of the
                                          # container.
; ?
;

_pd_spec_mount_mode               ?       # options are 'reflection'
                                          # or 'transmission'

_pd_spec_shape                    ?       # options are 'cylinder'
                                          # 'flat_sheet' or 'irregular'


loop_ _atom_type_symbol
      _atom_type_number_in_cell
      _atom_type_scat_dispersion_real
      _atom_type_scat_dispersion_imag
      _atom_type_scat_Cromer_Mann_a1
      _atom_type_scat_Cromer_Mann_a2
      _atom_type_scat_Cromer_Mann_a3
      _atom_type_scat_Cromer_Mann_a4
      _atom_type_scat_Cromer_Mann_b1
      _atom_type_scat_Cromer_Mann_b2
      _atom_type_scat_Cromer_Mann_b3
      _atom_type_scat_Cromer_Mann_b4
      _atom_type_scat_Cromer_Mann_c
      _atom_type_scat_source
  Ni         4.0    0.000    0.000
 12.8376 3.87850 7.29200 0.25650 4.44380 12.1763 2.38000 66.3421 1.03410 
  International_Tables_Vol_C
  Si         4.0    0.000    0.000
 6.29150 2.43860 3.03530 32.3337 1.98910 0.67850 1.54100 81.6937 1.14070 
  International_Tables_Vol_C
_diffrn_radiation_probe                x-ray
_diffrn_radiation_polarisn_ratio       0.95
_diffrn_radiation_wavelength           0.3738
_diffrn_radiation_type                 ?
_pd_proc_ls_prof_R_factor              0.0065
_pd_proc_ls_prof_wR_factor             0.0112
_pd_proc_ls_prof_wR_expected           0.0184
_refine_ls_R_Fsqd_factor               ""

_pd_proc_ls_background_function
;   GSAS Background function number 1 with 14 terms.
 Shifted Chebyshev function of 1st kind
      1:    2909.61     2:    720.427     3:    134.201     4:   -179.301    
      5:    135.992     6:   -79.0348     7:    14.4127     8:   -8.63612    
      9:    6.82976    10:    5.45478    11:    8.51763    12:   -3.02808    
     13:   -9.12805    14:   0.624466    
;

_exptl_absorpt_process_details
;   GSAS Absorption/surface roughness correction: function number 0
 No correction is applied.
;
_exptl_absorpt_correction_T_min        1.00000
_exptl_absorpt_correction_T_max        1.00000
# Extinction correction
_gsas_exptl_extinct_corr_T_min         1.00000
_gsas_exptl_extinct_corr_T_max         1.00000

_pd_proc_ls_profile_function
;
 CW Profile function number 2 with  18 terms
 Profile coefficients for Simpson's rule integration of pseudovoigt function
 C.J. Howard (1982). J. Appl. Cryst.,15,615-620.
 P. Thompson, D.E. Cox & J.B. Hastings (1987). J. Appl. Cryst.,20,79-83.
 #1(GU)   =    1.000 #2(GV)   =   26.478 #3(GW)   =    3.768
 #4(LX)   =   10.133 #5(LY)   =    1.384 #6(trns) =    0.000
 #7(asym) =   0.0000 #8(shft) =   0.0000 #9(GP)   =    0.000
 #10(stec)=     0.00 #11(ptec)=     0.00 #12(sfec)=     0.00
 #13(L11) =    0.000 #14(L22) =    0.000 #15(L33) =    0.000
 #16(L12) =    0.000 #17(L13) =    0.000 #18(L23) =    0.000
 Peak tails are ignored  where the intensity is below 0.0050 times the peak
   Aniso. broadening axis   0.0   0.0   1.0
;
_pd_proc_ls_peak_cutoff 0.00500
_pd_proc_info_datetime                 2015-08-07T11:22:50
_pd_calc_method                        "Rietveld Refinement"

#---- raw/calc data loop -----
_pd_meas_2theta_range_min              0.00878
_pd_meas_2theta_range_max              35.93125
_pd_meas_2theta_range_inc              0.01757
_pd_proc_2theta_range_min              0.00878
_pd_proc_2theta_range_max              35.93125
_pd_proc_2theta_range_inc              0.01757

loop_
      _pd_meas_counts_total
      _pd_proc_ls_weight
      _pd_proc_intensity_bkg_calc
      _pd_calc_intensity_total
  89.0      0.0        -12287.73633   .
  84.0      0.0        -11840.66309   .
  83.0      0.0        -11404.14355   .
  85.0      0.0        -10977.97266   .
  85.0      0.0        -10561.95605   .
  83.0      0.0        -10155.88770   .
  84.0      0.0        -9759.58008    .
  84.0      0.0        -9372.83594    .
  85.0      0.0        -8995.46875    .
  85.0      0.0        -8627.28906    .
  83.0      0.0        -8268.12598    .
  83.0      0.0        -7917.78955    .
  83.0      0.0        -7576.10791    .
  84.0      0.0        -7242.90576    .
  83.0      0.0        -6918.01221    .
  83.0      0.0        -6601.25879    .
  84.0      0.0        -6292.48730    .
  84.0      0.0        -5991.53076    .
  84.0      0.0        -5698.22314    .
  85.0      0.0        -5412.41748    .
  84.0      0.0        -5133.96289    .
  84.0      0.0        -4862.70020    .
  84.0      0.0        -4598.48389    .
  84.0      0.0        -4341.16406    .
  83.0      0.0        -4090.60107    .
  85.0      0.0        -3846.65186    .
  85.0      0.0        -3609.18042    .
  85.0      0.0        -3378.04883    .
  85.0      0.0        -3153.12061    .
  86.0      0.0        -2934.26685    .
  86.0      0.0        -2721.35962    .
  86.0      0.0        -2514.26953    .
  86.0      0.0        -2312.87061    .
  87.0      0.0        -2117.04321    .
  87.0      0.0        -1926.66479    .
  88.0      0.0        -1741.62012    .
  89.0      0.0        -1561.78809    .
  89.0      0.0        -1387.06006    .
  90.0      0.0        -1217.31665    .
  90.0      0.0        -1052.45703    .
  91.0      0.0        -892.36505     .
  91.0      0.0        -736.94135     .
  92.0      0.0        -586.07520     .
  93.0      0.0        -439.67004     .
  93.0      0.0        -297.62042     .
  95.0      0.0        -159.83284     .
  95.0      0.0        -26.20905      .
  96.0      0.0         103.35034     .
  97.0      0.0         228.93550     .
  98.0      0.0         350.63321     .
  99.0      0.0         468.54123     .
  101.0     0.0         582.74194     .
  103.0     0.0         693.32666     .
  105.0     0.0         800.37463     .
  108.0     0.0         903.97314     .
  111.0     0.0         1004.20148    .
  115.0     0.0         1101.14038    .
  119.0     0.0         1194.87256    .
  124.0     0.0         1285.46826    .
  132.0     0.0         1373.00708    .
  144.0     0.0         1457.55981    .
  164.0     0.0         1539.20593    .
  192.0     0.0         1618.00952    .
  226.0     0.0         1694.04382    .
  269.0     0.0         1767.37671    .
  321.0     0.0         1838.07727    .
  380.0     0.0         1906.20679    .
  437.0     0.0         1971.83362    .
  499.0     0.0         2035.02051    .
  566.0     0.0         2095.82861    .
  645.0     0.0         2154.31836    .
  719.0     0.0         2210.55200    .
  803.0     0.0         2264.58398    .
  900.0     0.0         2316.47461    .
  1020.0    0.0         2366.27734    .
  1133.0    0.0         2414.05005    .
  1247.0    0.0         2459.84253    .
  1356.0    0.0         2503.71069    .
  1457.0    0.0         2545.70605    .
  1556.0    0.0         2585.87671    .
  1645.0    0.0         2624.27344    .
  1734.0    0.0         2660.94507    .
  1820.0    0.0         2695.93848    .
  1907.0    0.0         2729.30054    .
  1979.0    0.0         2761.07593    .
  2053.0    0.0         2791.31030    .
  2124.0    0.0         2820.04541    .
  2193.0    0.0         2847.32373    .
  2258.0    0.0         2873.18970    .
  2317.0    0.0         2897.68164    .
  2375.0    0.0         2920.84033    .
  2432.0    0.0         2942.70337    .
  2490.0    0.0         2963.31055    .
  2536.0    0.0         2982.69946    .
  2577.0    0.0         3000.90381    .
  2623.0    0.0         3017.96240    .
  2665.0    0.0         3033.90796    .
  2703.0    0.0         3048.77661    .
  2738.0    0.0         3062.59985    .
  2769.0    0.0         3075.41089    .
  2802.0    0.0         3087.24170    .
  2831.0    0.0         3098.12329    .
  2857.0    0.0         3108.08618    .
  2883.0    0.0         3117.15967    .
  2911.0    0.0         3125.37354    .
  2934.0    0.0         3132.75464    .
  2955.0    0.0         3139.33154    .
  2974.0    0.0         3145.13184    .
  2993.0    0.0         3150.18140    .
  3009.0    0.0         3154.50513    .
  3020.0    0.0         3158.12939    .
  3032.0    0.0         3161.07837    .
  3043.0    0.0         3163.37549    .
  3053.0    0.0         3165.04443    .
  3060.0    0.0         3166.10815    .
  3067.0    0.0         3166.58887    .
  3070.0    0.0         3166.50757    .
  3071.0    0.0         3165.88550    .
  3074.0    0.0         3164.74390    .
  3080.0    0.0         3163.10278    .
  3082.0    0.0         3160.98120    .
  3089.0    0.0         3158.39868    .
  3090.0    0.0         3155.37402    .
  3091.0    0.0         3151.92432    .
  3090.0    0.0         3148.06836    .
  3092.0    0.0         3143.82202    .
  3091.0    0.0         3139.20337    .
  3089.0    0.0         3134.22754    .
  3089.0    0.0         3128.91187    .
  3085.0    0.0         3123.26929    .
  3083.0    0.0         3117.31787    .
  3080.0    0.0         3111.06934    .
  3075.0    0.0         3104.54077    .
  3070.0    0.0         3097.74292    .
  3066.0    0.0         3090.69116    .
  3062.0    0.0         3083.39893    .
  3052.0    0.0         3075.87720    .
  3045.0    0.0         3068.13892    .
  3039.0    0.0         3060.19678    .
  3034.0    0.0         3052.06152    .
  3029.0    0.0         3043.74438    .
  3020.0    0.0         3035.25757    .
  3012.0    0.0         3026.61060    .
  3005.0    0.0         3017.81396    .
  2994.0    0.0         3008.87769    .
  2987.0    0.0         2999.81152    .
  2978.0    0.0         2990.62500    .
  2968.0    0.0         2981.32666    .
  2959.0    0.0         2971.92603    .
  2950.0    0.0         2962.43140    .
  2944.0    0.0         2952.85132    .
  2938.0    0.0         2943.19287    .
  2929.0    0.0         2933.46509    .
  2922.0    0.0         2923.67456    .
  2912.0    0.0         2913.82837    .
  2903.0    0.0         2903.93335    .
  2892.0    0.0         2893.99829    .
  2881.0    0.0         2884.02832    .
  2872.0    0.0         2874.02905    .
  2860.0    0.0         2864.00781    .
  2849.0    0.0         2853.96924    .
  2841.0    0.0         2843.92017    .
  2834.0    0.0         2833.86523    .
  2823.0    0.0         2823.81030    .
  2813.0    0.0         2813.76025    .
  2802.0    0.0         2803.71997    .
  2793.0    0.0         2793.69360    .
  2785.0    0.0         2783.68726    .
  2774.0    0.0         2773.70386    .
  2764.0    0.0         2763.74707    .
  2755.0    0.0         2753.82202    .
  2747.0    0.000364    2743.93213    2743.93213
  2736.0    0.000365    2734.08179    2734.08179
  2728.0    0.000367    2724.27295    2724.27295
  2720.0    0.000368    2714.51074    2714.51074
  2709.0    0.000369    2704.79712    2704.79712
  2695.0    0.000371    2695.13599    2695.13599
  2686.0    0.000372    2685.52930    2685.52930
  2678.0    0.000373    2675.98096    2675.98096
  2669.0    0.000375    2666.49268    2666.49268
  2659.0    0.000376    2657.06763    2657.06763
  2649.0    0.000378    2647.70752    2647.70752
  2642.0    0.000379    2638.41553    2638.41553
  2633.0    0.000380    2629.19360    2629.19360
  2625.0    0.000381    2620.04346    2620.04346
  2615.0    0.000382    2610.96704    2610.96704
  2606.0    0.000384    2601.96631    2601.96631
  2598.0    0.000385    2593.04321    2593.04321
  2589.0    0.000386    2584.19897    2584.19897
  2581.0    0.000387    2575.43506    2575.43506
  2572.0    0.000389    2566.75342    2566.75342
  2562.0    0.000390    2558.15527    2558.15527
  2558.0    0.000391    2549.64160    2549.64160
  2551.0    0.000392    2541.21338    2541.21338
  2543.0    0.000393    2532.87256    2532.87256
  2535.0    0.000394    2524.61865    2524.61865
  2528.0    0.000396    2516.45312    2516.45312
  2520.0    0.000397    2508.37793    2508.37793
  2511.0    0.000398    2500.39258    2500.39258
  2502.0    0.000400    2492.49829    2492.49829
  2494.0    0.000401    2484.69507    2484.69507
  2484.0    0.000403    2476.98462    2476.98462
  2476.0    0.000404    2469.36548    2469.36548
  2470.0    0.000405    2461.84033    2461.84033
  2462.0    0.000406    2454.40771    2454.40771
  2454.0    0.000407    2447.06885    2447.06885
  2446.0    0.000409    2439.82373    2439.82373
  2439.0    0.000410    2432.67236    2432.67236
  2432.0    0.000411    2425.61548    2425.61548
  2423.0    0.000413    2418.65210    2418.65210
  2416.0    0.000414    2411.78369    2411.78369
  2411.0    0.000415    2405.00830    2405.00830
  2407.0    0.000415    2398.32764    2398.32764
  2401.0    0.000416    2391.74023    2391.74023
  2395.0    0.000418    2385.24634    2385.24634
  2387.0    0.000419    2378.84668    2378.84668
  2381.0    0.000420    2372.54004    2372.54004
  2376.0    0.000421    2366.32593    2366.32593
  2371.0    0.000422    2360.20508    2360.20508
  2365.0    0.000423    2354.17578    2354.17578
  2358.0    0.000424    2348.23926    2348.23926
  2351.0    0.000425    2342.39331    2342.39331
  2344.0    0.000427    2336.63818    2336.63818
  2335.0    0.000428    2330.97437    2330.97437
  2330.0    0.000429    2325.40039    2325.40039
  2325.0    0.000430    2319.91553    2319.91553
  2320.0    0.000431    2314.52002    2314.52002
  2315.0    0.000432    2309.21289    2309.21289
  2310.0    0.000433    2303.99268    2303.99268
  2306.0    0.000434    2298.86060    2298.86060
  2302.0    0.000434    2293.81421    2293.81421
  2296.0    0.000436    2288.85425    2288.85425
  2291.0    0.000436    2283.97900    2283.97900
  2284.0    0.000438    2279.18823    2279.18823
  2278.0    0.000439    2274.48047    2274.48047
  2275.0    0.000440    2269.85669    2269.85669
  2272.0    0.000440    2265.31445    2265.31445
  2266.0    0.000441    2260.85400    2260.85400
  2260.0    0.000442    2256.47461    2256.47461
  2257.0    0.000443    2252.17432    2252.17432
  2254.0    0.000444    2247.95361    2247.95361
  2250.0    0.000444    2243.81104    2243.81104
  2245.0    0.000445    2239.74609    2239.74609
  2240.0    0.000446    2235.75781    2235.75781
  2236.0    0.000447    2231.84521    2231.84521
  2232.0    0.000448    2228.00781    2228.00781
  2229.0    0.000449    2224.24463    2224.24463
  2227.0    0.000449    2220.55493    2220.55493
  2222.0    0.000450    2216.93750    2216.93750
  2215.0    0.000451    2213.39185    2213.39185
  2209.0    0.000453    2209.91772    2209.91772
  2208.0    0.000453    2206.51270    2206.51270
  2203.0    0.000454    2203.17700    2203.17700
  2200.0    0.000455    2199.90942    2199.90942
  2196.0    0.000455    2196.70923    2196.70923
  2193.0    0.000456    2193.57617    2193.57617
  2190.0    0.000457    2190.50806    2190.50806
  2188.0    0.000457    2187.50513    2187.50513
  2184.0    0.000458    2184.56689    2184.56689
  2183.0    0.000458    2181.69092    2181.69092
  2181.0    0.000459    2178.87769    2178.87769
  2177.0    0.000459    2176.12573    2176.12573
  2175.0    0.000460    2173.43457    2173.43457
  2172.0    0.000460    2170.80273    2170.80273
  2168.0    0.000461    2168.23071    2168.23071
  2166.0    0.000462    2165.71606    2165.71606
  2162.0    0.000463    2163.25928    2163.25928
  2157.0    0.000464    2160.85864    2160.85864
  2156.0    0.000464    2158.51367    2158.51367
  2153.0    0.000464    2156.22412    2156.22412
  2151.0    0.000465    2153.98755    2153.98755
  2149.0    0.000465    2151.80493    2151.80493
  2146.0    0.000466    2149.67505    2149.67505
  2142.0    0.000467    2147.59692    2147.59692
  2139.0    0.000468    2145.56934    2145.56934
  2138.0    0.000468    2143.59155    2143.59155
  2137.0    0.000468    2141.66431    2141.66431
  2137.0    0.000468    2139.78491    2139.78491
  2135.0    0.000468    2137.95410    2137.95410
  2136.0    0.000468    2136.16992    2136.16992
  2134.0    0.000469    2134.43237    2136.34644
  2133.0    0.000469    2132.74072    2134.75244
  2129.0    0.000470    2131.09424    2133.21118
  2127.0    0.000470    2129.49194    2131.72266
  2125.0    0.000471    2127.93311    2130.28711
  2125.0    0.000471    2126.41748    2128.90527
  2123.0    0.000471    2124.94385    2127.57690
  2120.0    0.000472    2123.51270    2126.30420
  2118.0    0.000472    2122.12183    2125.08618
  2117.0    0.000472    2120.77124    2123.92529
  2115.0    0.000473    2119.46069    2122.82300
  2114.0    0.000473    2118.18896    2121.78076
  2115.0    0.000473    2116.95605    2120.80176
  2114.0    0.000473    2115.76099    2119.88794
  2116.0    0.000473    2114.60303    2119.04346
  2115.0    0.000473    2113.48169    2118.27222
  2115.0    0.000473    2112.39648    2117.57983
  2115.0    0.000473    2111.34668    2116.97290
  2116.0    0.000473    2110.33203    2116.45996
  2114.0    0.000473    2109.35181    2116.05078
  2114.0    0.000473    2108.40527    2115.75830
  2116.0    0.000473    2107.49268    2115.59937
  2120.0    0.000472    2106.61279    2115.59326
  2124.0    0.000471    2105.76440    2115.76611
  2129.0    0.000470    2104.94849    2116.15259
  2134.0    0.000469    2104.16382    2116.79712
  2141.0    0.000467    2103.40967    2117.75781
  2149.0    0.000465    2102.68677    2119.11694
  2157.0    0.000464    2101.99316    2120.98657
  2169.0    0.000461    2101.32910    2123.53589
  2181.0    0.000459    2100.69458    2127.02979
  2193.0    0.000456    2100.08838    2131.90137
  2198.0    0.000455    2099.51025    2138.86670
  2204.0    0.000454    2098.95972    2149.06128
  2214.0    0.000452    2098.43701    2164.14404
  2233.0    0.000448    2097.94092    2186.25635
  2262.0    0.000442    2097.47070    2217.70630
  2306.0    0.000434    2097.02808    2260.11035
  2361.0    0.000424    2096.61084    2312.25391
  2426.0    0.000412    2096.21851    2365.38354
  2432.0    0.000411    2095.85205    2399.02319
  2389.0    0.000419    2095.51001    2392.67261
  2318.0    0.000431    2095.19312    2350.41113
  2248.0    0.000445    2094.89966    2295.30933
  2191.0    0.000456    2094.62939    2244.72681
  2156.0    0.000464    2094.38354    2204.72217
  2133.0    0.000469    2094.16113    2175.37573
  2120.0    0.000472    2093.96045    2154.74072
  2111.0    0.000474    2093.78296    2140.50146
  2103.0    0.000476    2093.62769    2130.63086
  2100.0    0.000476    2093.49512    2123.62061
  2097.0    0.000477    2093.38354    2118.46216
  2096.0    0.000477    2093.29443    2114.53296
  2094.0    0.000478    2093.22607    2111.45288
  2092.0    0.000478    2093.17822    2108.98901
  2091.0    0.000478    2093.15186    2106.99219
  2091.0    0.000478    2093.14600    2105.35742
  2091.0    0.000478    2093.16089    2104.01147
  2090.0    0.000478    2093.19507    2102.89722
  2091.0    0.000478    2093.25000    2101.97485
  2090.0    0.000478    2093.32446    2101.21118
  2089.0    0.000479    2093.41870    2100.58130
  2088.0    0.000479    2093.53174    2100.06494
  2088.0    0.000479    2093.66455    2099.64697
  2088.0    0.000479    2093.81592    2099.31396
  2087.0    0.000479    2093.98633    2099.05615
  2089.0    0.000479    2094.17529    2098.86475
  2091.0    0.000478    2094.38306    2098.73315
  2092.0    0.000478    2094.60913    2098.65527
  2092.0    0.000478    2094.85303    2098.62573
  2091.0    0.000478    2095.11597    2098.64209
  2092.0    0.000478    2095.39600    2098.69873
  2093.0    0.000478    2095.69434    2098.79419
  2094.0    0.000478    2096.00977    2098.92480
  2095.0    0.000477    2096.34326    2099.08936
  2096.0    0.000477    2096.69458    2099.28613
  2095.0    0.000477    2097.06274    2099.51221
  2094.0    0.000478    2097.44824    2099.76709
  2094.0    0.000478    2097.85083    2100.04932
  2093.0    0.000478    2098.27075    2100.35767
  2097.0    0.000477    2098.70728    2100.69116
  2097.0    0.000477    2099.16064    2099.16064
  2097.0    0.000477    2099.63062    2099.63062
  2099.0    0.000476    2100.11768    2100.11768
  2101.0    0.000476    2100.62109    2100.62109
  2103.0    0.000476    2101.14136    2101.14136
  2102.0    0.000476    2101.67798    2101.67798
  2104.0    0.000475    2102.23071    2102.23071
  2105.0    0.000475    2102.79932    2102.79932
  2107.0    0.000475    2103.38574    2103.38574
  2109.0    0.000474    2103.98682    2103.98682
  2109.0    0.000474    2104.60400    2104.60400
  2109.0    0.000474    2105.23779    2105.23779
  2109.0    0.000474    2105.88770    2110.89233
  2110.0    0.000474    2106.55347    2111.75562
  2112.0    0.000473    2107.23462    2112.64600
  2110.0    0.000474    2107.93213    2113.56592
  2113.0    0.000473    2108.64551    2114.51538
  2115.0    0.000473    2109.37378    2115.49512
  2116.0    0.000473    2110.11914    2116.50830
  2118.0    0.000472    2110.87915    2117.55420
  2118.0    0.000472    2111.65503    2118.63525
  2117.0    0.000472    2112.44702    2119.75415
  2120.0    0.000472    2113.25342    2121.98120
  2123.0    0.000471    2114.07617    2123.22217
  2124.0    0.000471    2114.91479    2124.50977
  2123.0    0.000471    2115.76831    2125.84619
  2124.0    0.000471    2116.63672    2127.23511
  2125.0    0.000471    2117.52124    2128.68140
  2124.0    0.000471    2118.42114    2130.18921
  2125.0    0.000471    2119.33643    2131.76367
  2127.0    0.000470    2120.26709    2133.41040
  2128.0    0.000470    2121.21240    2135.13550
  2130.0    0.000469    2122.17310    2136.94775
  2132.0    0.000469    2123.14941    2138.85620
  2133.0    0.000469    2124.14038    2140.87085
  2135.0    0.000468    2125.14673    2143.00415
  2136.0    0.000468    2126.16821    2145.27051
  2136.0    0.000468    2127.20508    2147.68774
  2137.0    0.000468    2128.25732    2150.27539
  2139.0    0.000468    2129.32373    2153.05664
  2143.0    0.000467    2130.40576    2156.06201
  2145.0    0.000466    2131.50269    2159.32593
  2147.0    0.000466    2132.61450    2162.89136
  2153.0    0.000464    2133.74170    2166.81152
  2159.0    0.000463    2134.88330    2171.14990
  2162.0    0.000463    2136.03979    2175.98950
  2167.0    0.000461    2137.21167    2181.43335
  2175.0    0.000460    2138.39771    2187.61157
  2184.0    0.000458    2139.59888    2194.69482
  2195.0    0.000456    2140.81494    2202.90649
  2205.0    0.000454    2142.04492    2212.54297
  2218.0    0.000451    2143.29053    2224.01831
  2239.0    0.000447    2144.55029    2237.92773
  2265.0    0.000442    2145.82544    2255.17944
  2299.0    0.000435    2147.11475    2277.23779
  2344.0    0.000427    2148.41895    2306.51343
  2405.0    0.000416    2149.73730    2346.89478
  2483.0    0.000403    2151.07007    2404.25977
  2582.0    0.000387    2152.41724    2486.61182
  2702.0    0.000370    2153.77954    2603.60229
  2845.0    0.000351    2155.15527    2763.27808
  3005.0    0.0003328   2156.54614    2968.12988
  3160.0    0.0003165   2157.95068    3201.16675
  3263.0    0.0003065   2159.37036    3404.45898
  3287.0    0.0003042   2160.80347    3483.31934
  3224.0    0.0003102   2162.25098    3391.22119
  3105.0    0.0003221   2163.71216    3191.39624
  2969.0    0.0003368   2165.18848    2977.68848
  2846.0    0.000351    2166.67773    2802.02637
  2739.0    0.000365    2168.18140    2679.00073
  2654.0    0.000377    2169.69873    2606.57886
  2587.0    0.000387    2171.23022    2576.23999
  2540.0    0.000394    2172.77490    2574.84106
  2501.0    0.000400    2174.33398    2583.40015
  2468.0    0.000405    2175.90698    2573.37842
  2442.0    0.000410    2177.49268    2533.42163
  2418.0    0.000414    2179.09253    2475.24194
  2392.0    0.000418    2180.70483    2416.98804
  2370.0    0.000422    2182.33179    2368.13428
  2352.0    0.000425    2183.97144    2330.63379
  2338.0    0.000428    2185.62476    2303.24170
  2324.0    0.000430    2187.29053    2283.78418
  2313.0    0.000432    2188.97021    2271.00610
  2304.0    0.000434    2190.66235    2261.35913
  2298.0    0.000435    2192.36816    2254.43726
  2290.0    0.000437    2194.08618    2249.39209
  2285.0    0.000438    2195.81714    2245.68579
  2279.0    0.000439    2197.56030    2242.97925
  2276.0    0.000439    2199.31738    2241.05225
  2275.0    0.000440    2201.08569    2239.75000
  2275.0    0.000440    2202.86719    2238.96582
  2274.0    0.000440    2204.66089    2238.61865
  2273.0    0.000440    2206.46655    2238.64771
  2273.0    0.000440    2208.28442    2239.00854
  2273.0    0.000440    2210.11475    2239.67090
  2271.0    0.000440    2211.95728    2240.61304
  2272.0    0.000440    2213.81128    2241.82300
  2271.0    0.000440    2215.67651    2243.29932
  2268.0    0.000441    2217.55444    2245.05493
  2268.0    0.000441    2219.44336    2247.11499
  2270.0    0.000441    2221.34351    2249.53296
  2272.0    0.000440    2223.25562    2252.40259
  2273.0    0.000440    2225.17871    2255.88086
  2275.0    0.000440    2227.11353    2260.21704
  2276.0    0.000439    2229.05835    2265.75854
  2280.0    0.000439    2231.01465    2272.94482
  2285.0    0.000438    2232.98218    2282.22095
  2291.0    0.000436    2234.95947    2293.90015
  2298.0    0.000435    2236.94800    2307.54663
  2302.0    0.000434    2238.94653    2321.33179
  2305.0    0.000434    2240.95483    2331.27539
  2308.0    0.000433    2242.97437    2333.83130
  2310.0    0.000433    2245.00366    2330.22949
  2313.0    0.000432    2247.04272    2325.02417
  2315.0    0.000432    2249.09180    2321.69849
  2319.0    0.000431    2251.15015    2316.64697
  2328.0    0.000430    2253.21851    2321.12695
  2339.0    0.000428    2255.29663    2330.49878
  2354.0    0.000425    2257.38379    2345.96582
  2378.0    0.000421    2259.47974    2369.37720
  2410.0    0.000415    2261.58545    2403.08496
  2451.0    0.000408    2263.69922    2449.35913
  2496.0    0.000401    2265.82275    2508.97754
  2541.0    0.000394    2267.95386    2577.90674
  2583.0    0.000387    2270.09375    2641.47485
  2610.0    0.000383    2272.24243    2672.94897
  2613.0    0.000383    2274.39844    2659.28540
  2594.0    0.000386    2276.56299    2614.77393
  2566.0    0.000390    2278.73657    2567.17383
  2537.0    0.000394    2280.91577    2533.88184
  2514.0    0.000398    2283.10425    2520.86694
  2499.0    0.000400    2285.29956    2527.47192
  2488.0    0.000402    2287.50171    2547.39307
  2476.0    0.000404    2289.71240    2566.54492
  2464.0    0.000406    2291.92920    2566.26196
  2448.0    0.000408    2294.15259    2539.45923
  2429.0    0.000412    2296.38354    2497.72217
  2410.0    0.000415    2298.62085    2455.80103
  2393.0    0.000418    2300.86426    2421.00562
  2382.0    0.000420    2303.11426    2394.82617
  2374.0    0.000421    2305.37036    2376.30957
  2367.0    0.000422    2307.63232    2363.77734
  2366.0    0.000423    2309.89917    2355.55884
  2371.0    0.000422    2312.17310    2350.28711
  2378.0    0.000421    2314.45215    2346.97705
  2394.0    0.000418    2316.73608    2344.98486
  2416.0    0.000414    2319.02588    2343.91187
  2434.0    0.000411    2321.32007    2343.51221
  2440.0    0.000410    2323.61987    2343.63745
  2439.0    0.000410    2325.92407    2344.19580
  2436.0    0.000411    2328.23291    2345.13989
  2424.0    0.000413    2330.54565    2346.45605
  2405.0    0.000416    2332.86304    2348.16382
  2387.0    0.000419    2335.18457    2350.30396
  2372.0    0.000422    2337.51001    2352.92334
  2362.0    0.000423    2339.83887    2356.03247
  2356.0    0.000424    2342.17163    2359.52661
  2352.0    0.000425    2344.50806    2363.01318
  2351.0    0.000425    2346.84766    2365.74536
  2351.0    0.000425    2349.19067    2367.12939
  2349.0    0.000426    2351.53638    2367.43311
  2351.0    0.000425    2353.88452    2367.42627
  2354.0    0.000425    2356.23608    2367.39941
  2355.0    0.000425    2358.58960    2368.02100
  2356.0    0.000424    2360.94580    2369.03857
  2358.0    0.000424    2363.30493    2370.38574
  2362.0    0.000423    2365.66455    2371.97974
  2365.0    0.000423    2368.02759    2373.75122
  2369.0    0.000422    2370.39087    2375.64355
  2372.0    0.000422    2372.75659    2377.62085
  2375.0    0.000421    2375.12378    2379.65771
  2379.0    0.000420    2377.49194    2381.73901
  2387.0    0.000419    2379.86133    2383.85571
  2395.0    0.000418    2382.23169    2386.00024
  2399.0    0.000417    2384.60278    2388.16772
  2402.0    0.000416    2386.97510    2390.35596
  2406.0    0.000416    2389.34790    2392.56055
  2410.0    0.000415    2391.72046    2393.33887
  2412.0    0.000415    2394.09375    2395.62427
  2409.0    0.000415    2396.46704    2397.91724
  2405.0    0.000416    2398.84009    2400.21680
  2404.0    0.000416    2401.21289    2402.52222
  2405.0    0.000416    2403.58545    2404.83276
  2406.0    0.000416    2405.95728    2407.14722
  2407.0    0.000415    2408.32886    2410.92212
  2411.0    0.000415    2410.69922    2412.37354
  2413.0    0.000414    2413.06934    2414.79370
  2414.0    0.000414    2415.43799    2417.21753
  2416.0    0.000414    2417.80493    2419.64453
  2418.0    0.000414    2420.17163    2422.07666
  2420.0    0.000413    2422.53589    2424.51196
  2421.0    0.000413    2424.89893    2426.95215
  2423.0    0.000413    2427.26050    2429.39673
  2426.0    0.000412    2429.61987    2431.84644
  2429.0    0.000412    2431.97705    2434.30103
  2430.0    0.000412    2434.33203    2436.76147
  2432.0    0.000411    2436.68481    2439.22852
  2431.0    0.000411    2439.03516    2441.70264
  2435.0    0.000411    2441.38306    2444.18457
  2437.0    0.000410    2443.72827    2446.67578
  2437.0    0.000410    2446.07080    2449.17700
  2438.0    0.000410    2448.41064    2451.68945
  2442.0    0.000410    2450.74731    2462.22583
  2445.0    0.000409    2453.08081    2465.07886
  2446.0    0.000409    2455.41064    2467.96680
  2453.0    0.000408    2457.73706    2470.89404
  2459.0    0.000407    2460.06079    2473.86572
  2465.0    0.000406    2462.38086    2476.88623
  2471.0    0.000405    2464.69702    2479.96191
  2478.0    0.000404    2467.00879    2483.09912
  2487.0    0.000402    2469.31738    2486.26367
  2496.0    0.000401    2471.62134    2489.55322
  2509.0    0.000399    2473.92139    2492.93384
  2527.0    0.000396    2476.21777    2496.41992
  2546.0    0.000393    2478.50830    2500.02588
  2568.0    0.000389    2480.79517    2503.77344
  2585.0    0.000387    2483.07837    2507.68701
  2596.0    0.000385    2485.35596    2511.79395
  2604.0    0.000384    2487.62915    2516.13281
  2609.0    0.000383    2489.89746    2520.74902
  2608.0    0.000383    2492.16016    2525.70142
  2598.0    0.000385    2494.41895    2531.06812
  2589.0    0.000386    2496.67212    2552.25610
  2585.0    0.000387    2498.92017    2559.39453
  2587.0    0.000387    2501.16284    2567.43213
  2592.0    0.000386    2503.40063    2576.69165
  2598.0    0.000385    2505.63257    2587.68921
  2607.0    0.000384    2507.85864    2601.25977
  2618.0    0.000382    2510.07959    2618.69556
  2631.0    0.000380    2512.29517    2642.96387
  2651.0    0.000377    2514.50464    2674.22046
  2685.0    0.000372    2516.70825    2716.05029
  2742.0    0.000365    2518.90625    2770.29907
  2818.0    0.000355    2521.09814    2836.27710
  2907.0    0.0003440   2523.28442    2906.67065
  2979.0    0.0003357   2525.46411    2962.58594
  3000.0    0.0003333   2527.63721    2979.97632
  2962.0    0.0003376   2529.80518    2954.19727
  2899.0    0.0003449   2531.96680    2906.29492
  2838.0    0.000352    2534.12109    2859.06372
  2794.0    0.000358    2536.27002    2823.72803
  2766.0    0.000362    2538.41284    2803.20264
  2748.0    0.000364    2540.54883    2797.07178
  2742.0    0.000365    2542.67773    2804.20923
  2752.0    0.000363    2544.80103    2824.16821
  2776.0    0.000360    2546.91699    2858.16016
  2820.0    0.000355    2549.02686    2909.92236
  2887.0    0.0003464   2551.12964    2986.42529
  2984.0    0.0003351   2553.22632    3098.11108
  3135.0    0.0003190   2555.31616    3258.09106
  3360.0    0.0002976   2557.39917    3479.58203
  3687.0    0.0002712   2559.47461    3770.18896
  4101.0    0.0002438   2561.54443    4118.95361
  4529.0    0.0002208   2563.60669    4470.06787
  4820.0    0.0002075   2565.66211    4701.89355
  4819.0    0.0002075   2567.71143    4691.86621
  4577.0    0.0002185   2569.75244    4453.75000
  4217.0    0.0002371   2571.78735    4120.11377
  3862.0    0.0002589   2573.81592    3803.59180
  3581.0    0.0002793   2575.83667    3551.19922
  3391.0    0.0002949   2577.85107    3370.33545
  3265.0    0.0003063   2579.85791    3252.94360
  3188.0    0.0003137   2581.85791    3187.01050
  3150.0    0.0003175   2583.85034    3161.89795
  3141.0    0.0003184   2585.83691    3171.11182
  3162.0    0.0003163   2587.81567    3213.80249
  3216.0    0.0003109   2589.78809    3295.70728
  3316.0    0.0003016   2591.75293    3429.75146
  3484.0    0.0002870   2593.71069    3635.80786
  3767.0    0.0002655   2595.66235    3938.49121
  4230.0    0.0002364   2597.60620    4361.54443
  4927.0    0.0002030   2599.54346    4915.52734
  5762.0    0.0001736   2601.47266    5570.44434
  6438.0    0.0001553   2603.39648    6203.29834
  6724.0    0.0001487   2605.31250    6571.98145
  6505.0    0.0001537   2607.22168    6471.50732
  5939.0    0.0001684   2609.12354    5974.90625
  5301.0    0.0001886   2611.01978    5341.26953
  4737.0    0.0002111   2612.90845    4763.61133
  4310.0    0.0002320   2614.78955    4311.41748
  4016.0    0.0002490   2616.66431    3979.63599
  3747.0    0.0002669   2618.53247    3732.19995
  3523.0    0.0002838   2620.39355    3529.05688
  3347.0    0.0002988   2622.24829    3358.27295
  3221.0    0.0003105   2624.09595    3219.49756
  3093.0    0.0003233   2625.93701    3110.91602
  2998.0    0.0003336   2627.77124    3027.64819
  2929.0    0.0003414   2629.59937    2964.28467
  2873.0    0.0003481   2631.42017    2914.62134
  2829.0    0.000353    2633.23511    2877.65503
  2798.0    0.000357    2635.04346    2848.89062
  2777.0    0.000360    2636.84497    2826.10425
  2756.0    0.000363    2638.64014    2807.72949
  2742.0    0.000365    2640.42847    2792.68823
  2732.0    0.000366    2642.21167    2780.23706
  2722.0    0.000367    2643.98730    2769.84473
  2715.0    0.000368    2645.75757    2761.12793
  2712.0    0.000369    2647.52173    2753.79028
  2709.0    0.000369    2649.27808    2747.60254
  2708.0    0.000369    2651.03003    2742.38696
  2710.0    0.000369    2652.77563    2737.99585
  2714.0    0.000368    2654.51514    2734.31323
  2720.0    0.000368    2656.24878    2731.24463
  2726.0    0.000367    2657.97656    2728.71094
  2731.0    0.000366    2659.69775    2726.64844
  2739.0    0.000365    2661.41406    2725.00610
  2744.0    0.000364    2663.12451    2715.46777
  2753.0    0.000363    2664.82935    2714.85522
  2762.0    0.000362    2666.52808    2714.54004
  2767.0    0.000361    2668.22192    2714.50415
  2771.0    0.000361    2669.90967    2714.73267
  2776.0    0.000360    2671.59229    2715.21802
  2783.0    0.000359    2673.27051    2715.95850
  2790.0    0.000358    2674.94263    2716.95605
  2792.0    0.000358    2676.60913    2718.22095
  2794.0    0.000358    2678.27124    2719.77368
  2794.0    0.000358    2679.92822    2721.64087
  2795.0    0.000358    2681.57959    2723.86182
  2798.0    0.000357    2683.22681    2727.26611
  2801.0    0.000357    2684.86914    2730.41724
  2806.0    0.000356    2686.50659    2734.16895
  2814.0    0.000355    2688.13916    2738.68066
  2820.0    0.000355    2689.76709    2744.19604
  2828.0    0.000354    2691.39062    2751.10474
  2838.0    0.000352    2693.00952    2760.04663
  2848.0    0.000351    2694.62378    2772.06470
  2860.0    0.0003497   2696.23511    2773.38721
  2877.0    0.0003476   2697.84106    2797.65210
  2896.0    0.0003453   2699.44263    2832.26001
  2914.0    0.0003432   2701.04053    2879.03442
  2931.0    0.0003412   2702.63452    2940.52197
  2948.0    0.0003392   2704.22437    3015.42847
  2961.0    0.0003377   2705.81079    3094.24805
  2960.0    0.0003378   2707.39307    3152.48096
  2951.0    0.0003389   2708.97144    3163.35010
  2931.0    0.0003412   2710.54688    3121.25122
  2906.0    0.0003441   2712.11816    3048.80371
  2880.0    0.0003472   2713.68579    2974.47241
  2856.0    0.0003501   2715.25073    2911.77148
  2839.0    0.000352    2716.81250    2863.90674
  2827.0    0.000354    2718.37036    2829.57715
  2816.0    0.000355    2719.92603    2805.99219
  2807.0    0.000356    2721.47803    2790.20801
  2799.0    0.000357    2723.02686    2779.74634
  2794.0    0.000358    2724.57300    2772.79004
  2787.0    0.000359    2726.11694    2768.13550
  2784.0    0.000359    2727.65771    2765.03223
  2783.0    0.000359    2729.19556    2763.02856
  2782.0    0.000359    2730.73145    2761.84595
  2784.0    0.000359    2732.26465    2761.30640
  2788.0    0.000359    2733.79541    2761.29126
  2791.0    0.000358    2735.32397    2761.72119
  2795.0    0.000358    2736.85034    2762.54297
  2800.0    0.000357    2738.37427    2763.72290
  2803.0    0.000357    2739.89648    2765.24731
  2807.0    0.000356    2741.41675    2767.11694
  2812.0    0.000356    2742.93457    2769.35034
  2819.0    0.000355    2744.45142    2771.98804
  2824.0    0.000354    2745.96533    2775.09644
  2830.0    0.000353    2747.47900    2778.78979
  2835.0    0.000353    2748.99023    2783.25000
  2840.0    0.000352    2750.50000    2788.78467
  2848.0    0.000351    2752.00903    2795.88770
  2855.0    0.0003503   2753.51587    2805.30737
  2862.0    0.0003494   2755.02173    2818.08374
  2870.0    0.0003484   2756.52686    2835.48340
  2875.0    0.0003478   2758.03027    2858.78027
  2884.0    0.0003467   2759.53320    2888.77612
  2892.0    0.0003458   2761.03442    2924.72095
  2896.0    0.0003453   2762.53516    2962.13013
  2905.0    0.0003442   2764.03491    2990.79126
  2914.0    0.0003432   2765.53442    2999.62720
  2925.0    0.0003419   2767.03247    2989.02637
  2935.0    0.0003407   2768.53101    2971.37451
  2945.0    0.0003396   2770.02808    2958.83643
  2955.0    0.0003384   2771.52539    2957.57446
  2966.0    0.0003372   2773.02197    2968.94312
  2976.0    0.0003360   2774.51782    2990.45020
  2985.0    0.0003350   2776.01392    3015.38159
  2996.0    0.0003338   2777.51025    3033.97388
  3009.0    0.0003323   2779.00562    3038.29907
  3021.0    0.0003310   2780.50171    3028.94482
  3037.0    0.0003293   2781.99756    3016.14209
  3058.0    0.0003270   2783.49292    3011.46387
  3082.0    0.0003245   2784.98901    3021.49902
  3106.0    0.0003220   2786.48560    3045.53931
  3123.0    0.0003202   2787.98145    3082.76660
  3123.0    0.0003202   2789.47803    3117.57715
  3106.0    0.0003220   2790.97559    3129.31909
  3076.0    0.0003251   2792.47314    3106.14966
  3035.0    0.0003295   2793.97119    3058.34399
  2991.0    0.0003343   2795.47046    3004.86499
  2952.0    0.0003388   2796.96948    2957.56079
  2919.0    0.0003426   2798.46875    2920.30322
  2893.0    0.0003457   2799.96973    2892.82275
  2873.0    0.0003481   2801.47119    2873.47144
  2857.0    0.0003500   2802.97339    2860.22729
  2849.0    0.000351    2804.47632    2851.26636
  2842.0    0.000352    2805.98047    2845.18066
  2835.0    0.000353    2807.48535    2840.99463
  2829.0    0.000353    2808.99121    2838.08374
  2824.0    0.000354    2810.49878    2836.06079
  2824.0    0.000354    2812.00635    2834.68359
  2824.0    0.000354    2813.51538    2833.79736
  2825.0    0.000354    2815.02588    2833.29517
  2824.0    0.000354    2816.53809    2833.09937
  2824.0    0.000354    2818.05054    2833.15137
  2824.0    0.000354    2819.56470    2833.40845
  2825.0    0.000354    2821.08008    2833.83569
  2824.0    0.000354    2822.59741    2834.40771
  2825.0    0.000354    2824.11523    2835.10083
  2828.0    0.000354    2825.63477    2835.90112
  2827.0    0.000354    2827.15576    2836.79492
  2830.0    0.000353    2828.67847    2837.77344
  2833.0    0.000353    2830.20239    2838.82935
  2836.0    0.000353    2831.72778    2839.96118
  2838.0    0.000352    2833.25488    2841.17261
  2840.0    0.000352    2834.78345    2842.47070
  2841.0    0.000352    2836.31372    2843.87061
  2845.0    0.000351    2837.84546    2845.39087
  2849.0    0.000351    2839.37891    2847.05054
  2850.0    0.000351    2840.91406    2848.86011
  2852.0    0.0003506   2842.45093    2849.99756
  2853.0    0.0003505   2843.98950    2852.01416
  2854.0    0.0003504   2845.53003    2853.88745
  2856.0    0.0003501   2847.07129    2855.41919
  2856.0    0.0003501   2848.61548    2856.61670
  2858.0    0.0003499   2850.16064    2857.69165
  2861.0    0.0003495   2851.70728    2858.85718
  2862.0    0.0003494   2853.25610    2860.23779
  2865.0    0.0003490   2854.80688    2861.66284
  2867.0    0.0003488   2856.35913    2863.70508
  2868.0    0.0003487   2857.91260    2865.63403
  2872.0    0.0003482   2859.46851    2868.71191
  2876.0    0.0003477   2861.02661    2872.45190
  2879.0    0.0003473   2862.58569    2876.88940
  2882.0    0.0003470   2864.14600    2881.86499
  2884.0    0.0003467   2865.70874    2886.77979
  2887.0    0.0003464   2867.27319    2890.48169
  2890.0    0.0003460   2868.83887    2890.74585
  2895.0    0.0003454   2870.40723    2890.46729
  2898.0    0.0003451   2871.97656    2889.63794
  2899.0    0.0003449   2873.54761    2889.28076
  2898.0    0.0003451   2875.12036    2889.76221
  2898.0    0.0003451   2876.69458    2890.92261
  2897.0    0.0003452   2878.27075    2892.18091
  2898.0    0.0003451   2879.84863    2892.84082
  2896.0    0.0003453   2881.42749    2892.71777
  2895.0    0.0003454   2883.00854    2892.23877
  2896.0    0.0003453   2884.59033    2891.87305
  2893.0    0.0003457   2886.17505    2891.84106
  2893.0    0.0003457   2887.75952    2892.17480
  2894.0    0.0003455   2889.34692    2892.83350
  2894.0    0.0003455   2890.93457    2893.74731
  2893.0    0.0003457   2892.52490    2894.85083
  2893.0    0.0003457   2894.11572    2896.08643
  2896.0    0.0003453   2895.70801    2897.41187
  2896.0    0.0003453   2897.30151    2898.79932
  2897.0    0.0003452   2898.89624    2900.58301
  2898.0    0.0003451   2900.49243    2902.06030
  2898.0    0.0003451   2902.08960    2903.56323
  2901.0    0.0003447   2903.68823    2905.08643
  2905.0    0.0003442   2905.28760    2906.62695
  2905.0    0.0003442   2906.88818    2908.18188
  2905.0    0.0003442   2908.48975    2909.74951
  2907.0    0.0003440   2910.09302    2911.32959
  2905.0    0.0003442   2911.69629    2912.91870
  2902.0    0.0003446   2913.30029    2914.51636
  2904.0    0.0003444   2914.90576    2916.12427
  2906.0    0.0003441   2916.51196    2917.74097
  2905.0    0.0003442   2918.11914    2919.36597
  2908.0    0.0003439   2919.72632    2921.46582
  2913.0    0.0003433   2921.33472    2923.12720
  2915.0    0.0003431   2922.94385    2925.03394
  2915.0    0.0003431   2924.55249    2926.72607
  2916.0    0.0003429   2926.16211    2928.43262
  2917.0    0.0003428   2927.77246    2930.14111
  2919.0    0.0003426   2929.38330    2931.88354
  2923.0    0.0003421   2930.99390    2933.64673
  2926.0    0.0003418   2932.60547    2935.43774
  2928.0    0.0003415   2934.21631    2937.26318
  2933.0    0.0003409   2935.82788    2939.13623
  2935.0    0.0003407   2937.43921    2941.07642
  2938.0    0.0003404   2939.05078    2943.11572
  2942.0    0.0003399   2940.66211    2945.29785
  2946.0    0.0003394   2942.27344    2947.77588
  2951.0    0.0003389   2943.88428    2950.42627
  2956.0    0.0003383   2945.49512    2953.39502
  2959.0    0.0003380   2947.10547    2956.69287
  2963.0    0.0003375   2948.71558    2960.21558
  2968.0    0.0003369   2950.32471    2963.61719
  2970.0    0.0003367   2951.93384    2966.31860
  2975.0    0.0003361   2953.54272    2967.89209
  2979.0    0.0003357   2955.15015    2968.58350
  2980.0    0.0003356   2956.75708    2969.01636
  2979.0    0.0003357   2958.36353    2969.64600
  2979.0    0.0003357   2959.96851    2970.66040
  2981.0    0.0003355   2961.57275    2972.11182
  2982.0    0.0003353   2963.17603    2973.98145
  2983.0    0.0003352   2964.77808    2976.26538
  2985.0    0.0003350   2966.37866    2978.98901
  2989.0    0.0003346   2967.97827    2982.24023
  2997.0    0.0003337   2969.57642    2986.19873
  3002.0    0.0003331   2971.17285    2991.16113
  3008.0    0.0003324   2972.76807    2997.55127
  3016.0    0.0003316   2974.36206    3005.88696
  3027.0    0.0003304   2975.95386    3016.68262
  3035.0    0.0003295   2977.54395    3030.25049
  3043.0    0.0003286   2979.13281    3046.27051
  3053.0    0.0003275   2980.71899    3062.94238
  3060.0    0.0003268   2982.30371    3076.18213
  3064.0    0.0003264   2983.88574    3081.16943
  3066.0    0.0003262   2985.46606    3076.88721
  3066.0    0.0003262   2987.04443    3067.38867
  3066.0    0.0003262   2988.61987    3057.69043
  3069.0    0.0003258   2990.19312    3050.86450
  3072.0    0.0003255   2991.76392    3048.28369
  3077.0    0.0003250   2993.33252    3050.60107
  3086.0    0.0003240   2994.89795    3058.29248
  3101.0    0.0003225   2996.46069    3071.79297
  3115.0    0.0003210   2998.02124    3091.29297
  3128.0    0.0003197   2999.57861    3116.07007
  3136.0    0.0003189   3001.13281    3143.08691
  3138.0    0.0003187   3002.68433    3165.62061
  3137.0    0.0003188   3004.23218    3175.42676
  3131.0    0.0003194   3005.77686    3169.08887
  3124.0    0.0003201   3007.31909    3150.26416
  3116.0    0.0003209   3008.85693    3126.05444
  3106.0    0.0003220   3010.39160    3102.78784
  3097.0    0.0003229   3011.92407    3083.81812
  3090.0    0.0003236   3013.45166    3070.00415
  3082.0    0.0003245   3014.97534    3060.98730
  3074.0    0.0003253   3016.49585    3056.01416
  3070.0    0.0003257   3018.01245    3054.43945
  3064.0    0.0003264   3019.52563    3055.34229
  3062.0    0.0003266   3021.03369    3058.20728
  3061.0    0.0003267   3022.53857    3062.16870
  3059.0    0.0003269   3024.03857    3065.87622
  3062.0    0.0003266   3025.53491    3068.00684
  3064.0    0.0003264   3027.02686    3068.52100
  3061.0    0.0003267   3028.51465    3068.61206
  3064.0    0.0003264   3029.99731    3069.19629
  3067.0    0.0003261   3031.47559    3070.00513
  3069.0    0.0003258   3032.94995    3070.11572
  3072.0    0.0003255   3034.41919    3068.97217
  3074.0    0.0003253   3035.88379    3067.26099
  3077.0    0.0003250   3037.34399    3065.93286
  3075.0    0.0003252   3038.79907    3065.25732
  3073.0    0.0003254   3040.24829    3064.75342
  3069.0    0.0003258   3041.69360    3063.75073
  3064.0    0.0003264   3043.13379    3062.15405
  3063.0    0.0003265   3044.56860    3060.44971
  3059.0    0.0003269   3045.99780    3060.82422
  3054.0    0.0003274   3047.42212    3060.04126
  3053.0    0.0003275   3048.84082    3059.76367
  3051.0    0.0003278   3050.25415    3059.91431
  3054.0    0.0003274   3051.66284    3060.40088
  3055.0    0.0003273   3053.06470    3061.13403
  3054.0    0.0003274   3054.46143    3062.14575
  3055.0    0.0003273   3055.85352    3063.19019
  3057.0    0.0003271   3057.23853    3064.32568
  3058.0    0.0003270   3058.61914    3065.53418
  3059.0    0.0003269   3059.99292    3067.90796
  3061.0    0.0003267   3061.36108    3069.29248
  3061.0    0.0003267   3062.72266    3070.72144
  3063.0    0.0003265   3064.07935    3072.19556
  3067.0    0.0003261   3065.42993    3073.71216
  3069.0    0.0003258   3066.77344    3075.27173
  3071.0    0.0003256   3068.11182    3076.87939
  3071.0    0.0003256   3069.44360    3078.53735
  3073.0    0.0003254   3070.76929    3080.25342
  3077.0    0.0003250   3072.08789    3082.03589
  3083.0    0.0003244   3073.40137    3083.90088
  3085.0    0.0003241   3074.70825    3085.86694
  3085.0    0.0003241   3076.00830    3087.96851
  3089.0    0.0003237   3077.30273    3089.77368
  3092.0    0.0003234   3078.58936    3092.10181
  3095.0    0.0003231   3079.87061    3095.07544
  3100.0    0.0003226   3081.14502    3098.59448
  3103.0    0.0003223   3082.41235    3102.96021
  3105.0    0.0003221   3083.67407    3108.12622
  3110.0    0.0003215   3084.92871    3114.29810
  3112.0    0.0003213   3086.17651    3121.33301
  3116.0    0.0003209   3087.41748    3128.54883
  3121.0    0.0003204   3088.65259    3134.46362
  3126.0    0.0003199   3089.88062    3137.43823
  3132.0    0.0003193   3091.10132    3137.34766
  3134.0    0.0003191   3092.31592    3135.77734
  3141.0    0.0003184   3093.52344    3134.39746
  3155.0    0.0003170   3094.72412    3134.00366
  3167.0    0.0003158   3095.91772    3135.12061
  3178.0    0.0003147   3097.10498    3137.72729
  3191.0    0.0003134   3098.28540    3141.87012
  3204.0    0.0003121   3099.45850    3147.69092
  3220.0    0.0003106   3100.62500    3155.46021
  3244.0    0.0003083   3101.78491    3166.05591
  3265.0    0.0003063   3102.93774    3180.57397
  3289.0    0.0003040   3104.08398    3201.62354
  3319.0    0.0003013   3105.22314    3229.81421
  3343.0    0.0002991   3106.35498    3268.48633
  3364.0    0.0002973   3107.48022    3319.70947
  3391.0    0.0002949   3108.59912    3383.97949
  3402.0    0.0002939   3109.71021    3457.94702
  3411.0    0.0002932   3110.81519    3526.81519
  3420.0    0.0002924   3111.91284    3568.26074
  3421.0    0.0002923   3113.00439    3565.09106
  3426.0    0.0002919   3114.08862    3526.08154
  3429.0    0.0002916   3115.16626    3476.60327
  3431.0    0.0002915   3116.23730    3436.54858
  3439.0    0.0002908   3117.30127    3414.65942
  3450.0    0.0002899   3118.35889    3412.86841
  3458.0    0.0002892   3119.40942    3430.38770
  3467.0    0.0002884   3120.45264    3463.88745
  3467.0    0.0002884   3121.48999    3503.64478
  3460.0    0.0002890   3122.52075    3530.62842
  3443.0    0.0002904   3123.54517    3524.71875
  3417.0    0.0002927   3124.56274    3483.30200
  3389.0    0.0002951   3125.57349    3423.18506
  3361.0    0.0002975   3126.57764    3362.56958
  3331.0    0.0003002   3127.57617    3310.90039
  3304.0    0.0003027   3128.56812    3271.26172
  3280.0    0.0003049   3129.55322    3241.77856
  3260.0    0.0003067   3130.53198    3221.07837
  3244.0    0.0003083   3131.50464    3207.04175
  3228.0    0.0003098   3132.47119    3197.84375
  3215.0    0.0003110   3133.43164    3192.14893
  3206.0    0.0003119   3134.38574    3189.25586
  3199.0    0.0003126   3135.33423    3188.38354
  3191.0    0.0003134   3136.27637    3189.38599
  3189.0    0.0003136   3137.21289    3191.96973
  3186.0    0.0003139   3138.14307    3195.67334
  3184.0    0.0003141   3139.06763    3199.63379
  3184.0    0.0003141   3139.98633    3201.05518
  3186.0    0.0003139   3140.89990    3199.73535
  3188.0    0.0003137   3141.80737    3196.65088
  3190.0    0.0003135   3142.70898    3193.42944
  3192.0    0.0003133   3143.60571    3191.13696
  3196.0    0.0003129   3144.49707    3190.08252
  3203.0    0.0003122   3145.38257    3190.65479
  3208.0    0.0003117   3146.26343    3192.79272
  3216.0    0.0003109   3147.13843    3196.64746
  3226.0    0.0003100   3148.00854    3202.56836
  3237.0    0.0003089   3148.87402    3211.20972
  3257.0    0.0003070   3149.73462    3223.59619
  3279.0    0.0003050   3150.59058    3241.12134
  3302.0    0.0003028   3151.44092    3265.66040
  3328.0    0.0003005   3152.28711    3298.28955
  3356.0    0.0002980   3153.12891    3339.94727
  3384.0    0.0002955   3153.96558    3388.84521
  3403.0    0.0002939   3154.79858    3438.19922
  3416.0    0.0002927   3155.62744    3476.51147
  3418.0    0.0002926   3156.45142    3495.86450
  3414.0    0.0002929   3157.27148    3498.21704
  3404.0    0.0002938   3158.08862    3486.71191
  3388.0    0.0002952   3158.90039    3459.39160
  3372.0    0.0002966   3159.70874    3417.75562
  3352.0    0.0002983   3160.51392    3369.28345
  3334.0    0.0002999   3161.31567    3326.76245
  3320.0    0.0003012   3162.11328    3292.55371
  3308.0    0.0003023   3162.90820    3267.11426
  3300.0    0.0003030   3163.70020    3249.33154
  3294.0    0.0003036   3164.48804    3237.70996
  3288.0    0.0003041   3165.27393    3230.80786
  3280.0    0.0003049   3166.05615    3227.86353
  3274.0    0.0003054   3166.83569    3228.30933
  3272.0    0.0003056   3167.61304    3232.15210
  3274.0    0.0003054   3168.38794    3238.22803
  3275.0    0.0003053   3169.15967    3250.27271
  3277.0    0.0003052   3169.92969    3267.16309
  3280.0    0.0003049   3170.69727    3288.76343
  3287.0    0.0003042   3171.46289    3313.28711
  3295.0    0.0003035   3172.22681    3335.84570
  3307.0    0.0003024   3172.98901    3349.08716
  3315.0    0.0003017   3173.74976    3349.22925
  3321.0    0.0003011   3174.50854    3340.85547
  3328.0    0.0003005   3175.26611    3331.91357
  3336.0    0.0002998   3176.02271    3327.22949
  3340.0    0.0002994   3176.77759    3327.79932
  3345.0    0.0002990   3177.53174    3333.61572
  3351.0    0.0002984   3178.28540    3344.73560
  3354.0    0.0002982   3179.03809    3360.76880
  3356.0    0.0002980   3179.79004    3377.36035
  3352.0    0.0002983   3180.54224    3386.16138
  3344.0    0.0002990   3181.29297    3379.37622
  3335.0    0.0002999   3182.04443    3357.48999
  3321.0    0.0003011   3182.79541    3328.32617
  3305.0    0.0003026   3183.54712    3299.86426
  3291.0    0.0003039   3184.29883    3276.11157
  3279.0    0.0003050   3185.05103    3258.09399
  3269.0    0.0003059   3185.80322    3245.47583
  3259.0    0.0003068   3186.55664    3237.48877
  3255.0    0.0003072   3187.31006    3233.36206
  3252.0    0.0003075   3188.06519    3232.51904
  3252.0    0.0003075   3188.82178    3234.66382
  3254.0    0.0003073   3189.57886    3239.42554
  3259.0    0.0003068   3190.33740    3246.46729
  3258.0    0.0003069   3191.09790    3254.74438
  3257.0    0.0003070   3191.85962    3261.90918
  3254.0    0.0003073   3192.62378    3264.67480
  3246.0    0.0003081   3193.38965    3261.00635
  3244.0    0.0003083   3194.15771    3252.74194
  3238.0    0.0003088   3194.92749    3242.22974
  3231.0    0.0003095   3195.70020    3233.56055
  3229.0    0.0003097   3196.47510    3226.60791
  3226.0    0.0003100   3197.25366    3221.57788
  3220.0    0.0003106   3198.03369    3217.98193
  3217.0    0.0003108   3198.81763    3214.82617
  3212.0    0.0003113   3199.60474    3213.37183
  3208.0    0.0003117   3200.39478    3212.53784
  3206.0    0.0003119   3201.18848    3212.12817
  3206.0    0.0003119   3201.98560    3212.01318
  3206.0    0.0003119   3202.78613    3212.11230
  3206.0    0.0003119   3203.59082    3212.37695
  3207.0    0.0003118   3204.39917    3212.77734
  3207.0    0.0003118   3205.21167    3213.29639
  3208.0    0.0003117   3206.02905    3213.92529
  3209.0    0.0003116   3206.85034    3214.66113
  3209.0    0.0003116   3207.67676    3215.50708
  3212.0    0.0003113   3208.50659    3216.47485
  3215.0    0.0003110   3209.34229    3217.58911
  3217.0    0.0003108   3210.18286    3218.89111
  3222.0    0.0003104   3211.02905    3220.45215
  3225.0    0.0003101   3211.87939    3222.38428
  3226.0    0.0003100   3212.73486    3224.25806
  3229.0    0.0003097   3213.59692    3227.51782
  3235.0    0.0003091   3214.46411    3231.79541
  3242.0    0.0003085   3215.33716    3237.32715
  3248.0    0.0003079   3216.21582    3244.22339
  3254.0    0.0003073   3217.10132    3252.25293
  3257.0    0.0003070   3217.99194    3260.28149
  3259.0    0.0003068   3218.88940    3266.49463
  3259.0    0.0003068   3219.79297    3268.32104
  3259.0    0.0003068   3220.70264    3265.32837
  3257.0    0.0003070   3221.61963    3259.46606
  3254.0    0.0003073   3222.54346    3252.77783
  3255.0    0.0003072   3223.47388    3247.76782
  3253.0    0.0003074   3224.41138    3244.23169
  3252.0    0.0003075   3225.35620    3242.20117
  3250.0    0.0003077   3226.30786    3241.55029
  3252.0    0.0003075   3227.26636    3242.25244
  3252.0    0.0003075   3228.23315    3243.93188
  3252.0    0.0003075   3229.20728    3246.60400
  3253.0    0.0003074   3230.18872    3250.11768
  3251.0    0.0003076   3231.17847    3254.13818
  3255.0    0.0003072   3232.17627    3258.03735
  3257.0    0.0003070   3233.18140    3261.22559
  3258.0    0.0003069   3234.19482    3263.79590
  3261.0    0.0003067   3235.21655    3266.38794
  3265.0    0.0003063   3236.24609    3269.28687
  3270.0    0.0003058   3237.28442    3271.66479
  3276.0    0.0003053   3238.33057    3273.08887
  3279.0    0.0003050   3239.38574    3273.15869
  3282.0    0.0003047   3240.44946    3273.37500
  3282.0    0.0003047   3241.52173    3274.06299
  3287.0    0.0003042   3242.60327    3276.14722
  3288.0    0.0003041   3243.69336    3279.25732
  3288.0    0.0003041   3244.79199    3282.09180
  3288.0    0.0003041   3245.89966    3282.86133
  3284.0    0.0003045   3247.01709    3280.76465
  3280.0    0.0003049   3248.14307    3276.78394
  3278.0    0.0003051   3249.27856    3272.47119
  3275.0    0.0003053   3250.42285    3268.78857
  3270.0    0.0003058   3251.57617    3266.06079
  3265.0    0.0003063   3252.73999    3264.96948
  3262.0    0.0003066   3253.91333    3264.02710
  3260.0    0.0003067   3255.09448    3263.71411
  3256.0    0.0003071   3256.28638    3263.86353
  3257.0    0.0003070   3257.48779    3264.33643
  3258.0    0.0003069   3258.69897    3265.03662
  3254.0    0.0003073   3259.91919    3265.89697
  3253.0    0.0003074   3261.14941    3266.87866
  3252.0    0.0003075   3262.38940    3267.95654
  3254.0    0.0003073   3263.63867    3270.11938
  3256.0    0.0003071   3264.89893    3271.39185
  3258.0    0.0003069   3266.16821    3272.73389
  3261.0    0.0003067   3267.44727    3274.14453
  3260.0    0.0003067   3268.73657    3275.62646
  3260.0    0.0003067   3270.03540    3277.18188
  3261.0    0.0003067   3271.34399    3279.09790
  3266.0    0.0003062   3272.66284    3280.84082
  3270.0    0.0003058   3273.99146    3282.69800
  3272.0    0.0003056   3275.32959    3284.70093
  3279.0    0.0003050   3276.67798    3286.70142
  3285.0    0.0003044   3278.03638    3289.18701
  3287.0    0.0003042   3279.40454    3292.06274
  3294.0    0.0003036   3280.78198    3295.47705
  3298.0    0.0003032   3282.17090    3299.92798
  3304.0    0.0003027   3283.56812    3304.93408
  3309.0    0.0003022   3284.97534    3310.89038
  3317.0    0.0003015   3286.39233    3317.66235
  3324.0    0.0003008   3287.81982    3324.65747
  3329.0    0.0003004   3289.25684    3330.61157
  3336.0    0.0002998   3290.70337    3334.05737
  3340.0    0.0002994   3292.16016    3334.75024
  3346.0    0.0002989   3293.62573    3333.81396
  3353.0    0.0002982   3295.10156    3333.31201
  3358.0    0.0002978   3296.58594    3333.75586
  3364.0    0.0002973   3298.08032    3336.47388
  3371.0    0.0002966   3299.58423    3341.42993
  3378.0    0.0002960   3301.09766    3349.31201
  3382.0    0.0002957   3302.61987    3360.54468
  3387.0    0.0002952   3304.15137    3375.68384
  3397.0    0.0002944   3305.69263    3393.82056
  3403.0    0.0002939   3307.24243    3413.65601
  3412.0    0.0002931   3308.80127    3431.30225
  3414.0    0.0002929   3310.36963    3441.18701
  3419.0    0.0002925   3311.94580    3441.26514
  3423.0    0.0002921   3313.53149    3433.31274
  3425.0    0.0002920   3315.12549    3424.57227
  3436.0    0.0002910   3316.72827    3419.54443
  3444.0    0.0002904   3318.33887    3420.70239
  3451.0    0.0002898   3319.95898    3429.23242
  3462.0    0.0002889   3321.58643    3445.53247
  3472.0    0.0002880   3323.22241    3469.11841
  3486.0    0.0002869   3324.86597    3497.76807
  3499.0    0.0002858   3326.51831    3526.11938
  3517.0    0.0002843   3328.17773    3545.84302
  3537.0    0.0002827   3329.84448    3551.64307
  3556.0    0.0002812   3331.51929    3547.76855
  3577.0    0.0002796   3333.20264    3544.18433
  3591.0    0.0002785   3334.89185    3548.64526
  3606.0    0.0002773   3336.58838    3564.08398
  3613.0    0.0002768   3338.29199    3588.57031
  3609.0    0.0002771   3340.00269    3614.49902
  3606.0    0.0002773   3341.71973    3628.98877
  3594.0    0.0002782   3343.44385    3622.89917
  3581.0    0.0002793   3345.17358    3600.01025
  3564.0    0.0002806   3346.91040    3572.15771
  3549.0    0.0002818   3348.65308    3548.30151
  3532.0    0.0002831   3350.40210    3531.06104
  3516.0    0.0002844   3352.15601    3518.35913
  3509.0    0.0002850   3353.91626    3506.71606
  3497.0    0.0002860   3355.68164    3495.22900
  3493.0    0.0002863   3357.45215    3486.09912
  3487.0    0.0002868   3359.22803    3481.66968
  3485.0    0.0002869   3361.00830    3482.65137
  3488.0    0.0002867   3362.79346    3487.97241
  3487.0    0.0002868   3364.58276    3494.60425
  3487.0    0.0002868   3366.37793    3498.35986
  3488.0    0.0002867   3368.17603    3497.09106
  3493.0    0.0002863   3369.97852    3493.01514
  3496.0    0.0002860   3371.78394    3490.24854
  3498.0    0.0002859   3373.59424    3491.51294
  3505.0    0.0002853   3375.40674    3497.95166
  3510.0    0.0002849   3377.22314    3509.26416
  3523.0    0.0002838   3379.04199    3524.98364
  3533.0    0.0002830   3380.86377    3544.18457
  3547.0    0.0002819   3382.68848    3563.87939
  3565.0    0.0002805   3384.51514    3579.21582
  3576.0    0.0002796   3386.34351    3587.33569
  3593.0    0.0002783   3388.17456    3590.73560
  3610.0    0.0002770   3390.00635    3594.92749
  3623.0    0.0002760   3391.84058    3603.27417
  3633.0    0.0002753   3393.67578    3614.48901
  3633.0    0.0002753   3395.51147    3624.91626
  3629.0    0.0002756   3397.34863    3633.35620
  3619.0    0.0002763   3399.18604    3640.52173
  3606.0    0.0002773   3401.02344    3645.21191
  3589.0    0.0002786   3402.86133    3639.80713
  3577.0    0.0002796   3404.69946    3619.52124
  3562.0    0.0002807   3406.53638    3588.55420
  3548.0    0.0002818   3408.37354    3555.42871
  3533.0    0.0002830   3410.20947    3526.06909
  3520.0    0.0002841   3412.04492    3502.61475
  3512.0    0.0002847   3413.87720    3485.25073
  3499.0    0.0002858   3415.70996    3472.85815
  3492.0    0.0002864   3417.54004    3464.50684
  3484.0    0.0002870   3419.36841    3458.43018
  3480.0    0.0002874   3421.19360    3455.35596
  3477.0    0.0002876   3423.01733    3453.96558
  3473.0    0.0002879   3424.83740    3453.88916
  3474.0    0.0002879   3426.65552    3454.95947
  3470.0    0.0002882   3428.46997    3457.04956
  3469.0    0.0002883   3430.28076    3459.98438
  3461.0    0.0002889   3432.08813    3463.36133
  3459.0    0.0002891   3433.89209    3465.30981
  3457.0    0.0002893   3435.69067    3466.92358
  3456.0    0.0002894   3437.48560    3466.61035
  3457.0    0.0002893   3439.27515    3464.97485
  3455.0    0.0002894   3441.06079    3463.03149
  3460.0    0.0002890   3442.84106    3461.45557
  3458.0    0.0002892   3444.61572    3460.21045
  3461.0    0.0002889   3446.38428    3459.94385
  3459.0    0.0002891   3448.14844    3460.27173
  3462.0    0.0002889   3449.90527    3461.06421
  3463.0    0.0002888   3451.65601    3462.15698
  3462.0    0.0002889   3453.40015    3463.35034
  3466.0    0.0002885   3455.13794    3464.46704
  3464.0    0.0002887   3456.86841    3465.46484
  3467.0    0.0002884   3458.59229    3466.27637
  3467.0    0.0002884   3460.30811    3467.09839
  3469.0    0.0002883   3462.01636    3468.20459
  3468.0    0.0002884   3463.71704    3469.41162
  3470.0    0.0002882   3465.40918    3470.71069
  3474.0    0.0002879   3467.09351    3472.08862
  3473.0    0.0002879   3468.76831    3473.52759
  3479.0    0.0002874   3470.43506    3474.94189
  3476.0    0.0002877   3472.09253    3476.47388
  3480.0    0.0002874   3473.74146    3478.04004
  3479.0    0.0002874   3475.38013    3479.32471
  3479.0    0.0002874   3477.01025    3480.96533
  3477.0    0.0002876   3478.63013    3482.40405
  3479.0    0.0002874   3480.23975    3484.12354
  3484.0    0.0002870   3481.83960    3485.89038
  3483.0    0.0002871   3483.42920    3487.71997
  3488.0    0.0002867   3485.00757    3489.20312
  3489.0    0.0002866   3486.57666    3491.26709
  3495.0    0.0002861   3488.13379    3493.52368
  3499.0    0.0002858   3489.68042    3496.07495
  3505.0    0.0002853   3491.21533    3498.54224
  3510.0    0.0002849   3492.73950    3501.86743
  3516.0    0.0002844   3494.25122    3506.23633
  3520.0    0.0002841   3495.75244    3511.49805
  3523.0    0.0002838   3497.24072    3517.63623
  3532.0    0.0002831   3498.71753    3524.31226
  3536.0    0.0002828   3500.18237    3530.55859
  3542.0    0.0002823   3501.63574    3534.77734
  3542.0    0.0002823   3503.07544    3535.74292
  3543.0    0.0002822   3504.50317    3533.90601
  3544.0    0.0002822   3505.91821    3530.87524
  3544.0    0.0002822   3507.32080    3527.97119
  3540.0    0.0002825   3508.71045    3525.71118
  3536.0    0.0002828   3510.08691    3524.05493
  3537.0    0.0002827   3511.45044    3522.81323
  3536.0    0.0002828   3512.80151    3521.92017
  3534.0    0.0002830   3514.13867    3521.40161
  3527.0    0.0002835   3515.46240    3521.46704
  3525.0    0.0002837   3516.77319    3521.57080
  3522.0    0.0002839   3518.07080    3522.02515
  3524.0    0.0002838   3519.35449    3522.67334
  3520.0    0.0002841   3520.62476    3523.53101
  3519.0    0.0002842   3521.88184    3524.42432
  3517.0    0.0002843   3523.12476    3525.38623
  3517.0    0.0002843   3524.35425    3526.39478
  3517.0    0.0002843   3525.57007    3527.53125
  3514.0    0.0002846   3526.77271    3528.59497
  3518.0    0.0002843   3527.96118    3529.67041
  3518.0    0.0002843   3529.13599    3530.74292
  3521.0    0.0002840   3530.29736    3531.83032
  3520.0    0.0002841   3531.44482    3532.91919
  3521.0    0.0002840   3532.57812    3534.00708
  3518.0    0.0002843   3533.69849    3535.09253
  3517.0    0.0002843   3534.80518    3536.17480
  3517.0    0.0002843   3535.89844    3537.26807
  3523.0    0.0002838   3536.97827    3538.35596
  3524.0    0.0002838   3538.04492    3539.42505
  3523.0    0.0002838   3539.09741    3540.48804
  3529.0    0.0002834   3540.13647    3541.54492
  3526.0    0.0002836   3541.16260    3542.59668
  3531.0    0.0002832   3542.17676    3543.64526
  3530.0    0.0002833   3543.17676    3544.68823
  3531.0    0.0002832   3544.16382    3545.72656
  3531.0    0.0002832   3545.13843    3546.76172
  3535.0    0.0002829   3546.10010    3547.79517
  3534.0    0.0002830   3547.04932    3548.82739
  3534.0    0.0002830   3547.98584    3549.88135
  3536.0    0.0002828   3548.91016    3550.94458
  3540.0    0.0002825   3549.82251    3551.98657
  3540.0    0.0002825   3550.72314    3553.03735
  3538.0    0.0002826   3551.61157    3554.09863
  3538.0    0.0002826   3552.48853    3555.17627
  3538.0    0.0002826   3553.35376    3556.27466
  3545.0    0.0002821   3554.20801    3557.40161
  3546.0    0.0002820   3555.05151    3558.56641
  3551.0    0.0002816   3555.88379    3559.78003
  3555.0    0.0002813   3556.70532    3561.05957
  3557.0    0.0002811   3557.51685    3562.43042
  3559.0    0.0002810   3558.31787    3563.85278
  3567.0    0.0002803   3559.10962    3565.45361
  3570.0    0.0002801   3559.89136    3567.39014
  3576.0    0.0002796   3560.66309    3569.70630
  3582.0    0.0002792   3561.42651    3572.83496
  3590.0    0.0002786   3562.18091    3576.49146
  3600.0    0.0002778   3562.92651    3581.16626
  3608.0    0.0002772   3563.66406    3587.16016
  3620.0    0.0002762   3564.39331    3594.66602
  3630.0    0.0002755   3565.11499    3603.72729
  3639.0    0.0002748   3565.82983    3613.87061
  3642.0    0.0002746   3566.53687    3623.64331
  3650.0    0.0002740   3567.23730    3630.67432
  3650.0    0.0002740   3567.93140    3633.25244
  3649.0    0.0002740   3568.61987    3631.86499
  3643.0    0.0002745   3569.30127    3628.24292
  3642.0    0.0002746   3569.97827    3623.92773
  3631.0    0.0002754   3570.65015    3620.00439
  3624.0    0.0002759   3571.31714    3616.73999
  3617.0    0.0002765   3571.98022    3613.47510
  3616.0    0.0002765   3572.63916    3609.41431
  3610.0    0.0002770   3573.29395    3604.69141
  3607.0    0.0002772   3573.94604    3600.14111
  3602.0    0.0002776   3574.59497    3596.44751
  3601.0    0.0002777   3575.24194    3593.86719
  3597.0    0.0002780   3575.88647    3592.37793
  3597.0    0.0002780   3576.52905    3591.80249
  3593.0    0.0002783   3577.17041    3591.83887
  3591.0    0.0002785   3577.81177    3592.06079
  3591.0    0.0002785   3578.45215    3592.04395
  3590.0    0.0002786   3579.09155    3591.63696
  3589.0    0.0002786   3579.73267    3591.03516
  3589.0    0.0002786   3580.37402    3590.52783
  3592.0    0.0002784   3581.01587    3590.31787
  3595.0    0.0002782   3581.66016    3590.50854
  3596.0    0.0002781   3582.30566    3591.14722
  3593.0    0.0002783   3582.95459    3592.25854
  3596.0    0.0002781   3583.60449    3593.83594
  3593.0    0.0002783   3584.25903    3595.82910
  3598.0    0.0002779   3584.91626    3598.06543
  3595.0    0.0002782   3585.57788    3600.17798
  3597.0    0.0002780   3586.24341    3601.62500
  3596.0    0.0002781   3586.91382    3602.06714
  3601.0    0.0002777   3587.58984    3601.72461
  3603.0    0.0002775   3588.27075    3601.14746
  3605.0    0.0002774   3588.95776    3600.78857
  3606.0    0.0002773   3589.65088    3600.89746
  3609.0    0.0002771   3590.35107    3601.61499
  3610.0    0.0002770   3591.05786    3603.06567
  3616.0    0.0002765   3591.77173    3605.46265
  3620.0    0.0002762   3592.49292    3608.91650
  3626.0    0.0002758   3593.22290    3613.72803
  3629.0    0.0002756   3593.96045    3620.11646
  3636.0    0.0002750   3594.70728    3628.16504
  3640.0    0.0002747   3595.46191    3637.55737
  3645.0    0.0002743   3596.22656    3647.17798
  3646.0    0.0002743   3597.00049    3654.72168
  3644.0    0.0002744   3597.78418    3657.46582
  3641.0    0.0002746   3598.57715    3654.45679
  3639.0    0.0002748   3599.38110    3647.44507
  3634.0    0.0002752   3600.19434    3639.16113
  3633.0    0.0002753   3601.01953    3631.51904
  3628.0    0.0002756   3601.85474    3625.34692
  3624.0    0.0002759   3602.70093    3620.57178
  3621.0    0.0002762   3603.55713    3617.49951
  3618.0    0.0002764   3604.42529    3615.62256
  3618.0    0.0002764   3605.30493    3614.58179
  3619.0    0.0002763   3606.19531    3614.25757
  3615.0    0.0002766   3607.09717    3614.35449
  3617.0    0.0002765   3608.00952    3614.66968
  3619.0    0.0002763   3608.93408    3614.92944
  3619.0    0.0002763   3609.86938    3615.25122
  3617.0    0.0002765   3610.81592    3615.55151
  3619.0    0.0002763   3611.77319    3615.89502
  3617.0    0.0002765   3612.74219    3616.32617
  3613.0    0.0002768   3613.72095    3616.85718
  3612.0    0.0002769   3614.71069    3617.48413
  3617.0    0.0002765   3615.70972    3618.19360
  3616.0    0.0002765   3616.71899    3618.97461
  3615.0    0.0002766   3617.73853    3619.81274
  3616.0    0.0002765   3618.76685    3620.66724
  3616.0    0.0002765   3619.80420    3621.59155
  3615.0    0.0002766   3620.84961    3622.54858
  3617.0    0.0002765   3621.90259    3623.53369
  3616.0    0.0002765   3622.96362    3624.54541
  3623.0    0.0002760   3624.03076    3625.58154
  3625.0    0.0002759   3625.10400    3626.64136
  3623.0    0.0002760   3626.18262    3627.72559
  3621.0    0.0002762   3627.26562    3628.83569
  3627.0    0.0002757   3628.35254    3629.97559
  3630.0    0.0002755   3629.44263    3631.15088
  3638.0    0.0002749   3630.53320    3632.37134
  3634.0    0.0002752   3631.62671    3633.63525
  3637.0    0.0002750   3632.71899    3634.98901
  3634.0    0.0002752   3633.81079    3636.50317
  3640.0    0.0002747   3634.89966    3638.20142
  3640.0    0.0002747   3635.98486    3640.14111
  3645.0    0.0002743   3637.06494    3642.37085
  3646.0    0.0002743   3638.13818    3644.90894
  3653.0    0.0002737   3639.20410    3647.70068
  3652.0    0.0002738   3640.26001    3650.53125
  3657.0    0.0002734   3641.30542    3652.94434
  3652.0    0.0002738   3642.33740    3654.36865
  3659.0    0.0002733   3643.35547    3654.59448
  3657.0    0.0002734   3644.35596    3653.99561
  3659.0    0.0002733   3645.33813    3653.14087
  3655.0    0.0002736   3646.29932    3652.40601
  3658.0    0.0002734   3647.23804    3651.94043
  3654.0    0.0002737   3648.15161    3651.48828
  3652.0    0.0002738   3649.03711    3651.57739
  3651.0    0.0002739   3649.89307    3651.86182
  3650.0    0.0002740   3650.71704    3652.28076
  3651.0    0.0002739   3651.50415    3652.77881
  3649.0    0.0002740   3652.25415    3653.31836
  3651.0    0.0002739   3652.96265    3653.86816
  3651.0    0.0002739   3653.62671    3654.40894
  3654.0    0.0002737   3654.24341    3654.92700
  3655.0    0.0002736   3654.81079    3655.41333
  3658.0    0.0002734   3655.32251    3655.85791
  3655.0    0.0002736   3655.77759    3656.25635
  3657.0    0.0002734   3656.17090    3656.59253
  3655.0    0.0002736   3656.49902    3656.87964
  3657.0    0.0002734   3656.75806    3657.10352
  3652.0    0.0002738   3656.94409    3657.25879
  3654.0   .            .             .
  3656.0   .            .             .
  3656.0   .            .             .
  3655.0   .            .             .
  3659.0   .            .             .
  3657.0   .            .             .
  3661.0   .            .             .
  3663.0   .            .             .
  3666.0   .            .             .
  3666.0   .            .             .
  3670.0   .            .             .
  3672.0   .            .             .
  3673.0   .            .             .
  3672.0   .            .             .
  3674.0   .            .             .
  3674.0   .            .             .
  3674.0   .            .             .
  3673.0   .            .             .
  3675.0   .            .             .
  3676.0   .            .             .
  3677.0   .            .             .
  3679.0   .            .             .
  3682.0   .            .             .
  3684.0   .            .             .
  3683.0   .            .             .
  3681.0   .            .             .
  3683.0   .            .             .
  3682.0   .            .             .
  3682.0   .            .             .
  3681.0   .            .             .
  3683.0   .            .             .
  3688.0   .            .             .
  3692.0   .            .             .
  3693.0   .            .             .
  3692.0   .            .             .
  3691.0   .            .             .
  3693.0   .            .             .
  3692.0   .            .             .
  3693.0   .            .             .
  3694.0   .            .             .
  3699.0   .            .             .
  3704.0   .            .             .
  3706.0   .            .             .
  3710.0   .            .             .
  3711.0   .            .             .
  3710.0   .            .             .
  3709.0   .            .             .
  3708.0   .            .             .
  3711.0   .            .             .
  3714.0   .            .             .
  3713.0   .            .             .
  3710.0   .            .             .
  3706.0   .            .             .
  3706.0   .            .             .
  3700.0   .            .             .
  3699.0   .            .             .
  3697.0   .            .             .
  3696.0   .            .             .
  3694.0   .            .             .
  3691.0   .            .             .
  3691.0   .            .             .
  3691.0   .            .             .
  3692.0   .            .             .
  3690.0   .            .             .
  3692.0   .            .             .
  3689.0   .            .             .
  3690.0   .            .             .
  3695.0   .            .             .
  3699.0   .            .             .
  3698.0   .            .             .
  3699.0   .            .             .
  3697.0   .            .             .
  3697.0   .            .             .
  3700.0   .            .             .
  3704.0   .            .             .
  3707.0   .            .             .
  3704.0   .            .             .
  3700.0   .            .             .
  3703.0   .            .             .
  3705.0   .            .             .
  3708.0   .            .             .
  3707.0   .            .             .
  3707.0   .            .             .
  3710.0   .            .             .
  3714.0   .            .             .
  3714.0   .            .             .
  3712.0   .            .             .
  3710.0   .            .             .
  3710.0   .            .             .
  3712.0   .            .             .
  3715.0   .            .             .
  3714.0   .            .             .
  3717.0   .            .             .
  3713.0   .            .             .
  3712.0   .            .             .
  3716.0   .            .             .
  3714.0   .            .             .
  3713.0   .            .             .
  3709.0   .            .             .
  3704.0   .            .             .
  3703.0   .            .             .
  3703.0   .            .             .
  3702.0   .            .             .
  3702.0   .            .             .
  3705.0   .            .             .
  3710.0   .            .             .
  3710.0   .            .             .
  3709.0   .            .             .
  3710.0   .            .             .
  3714.0   .            .             .
  3712.0   .            .             .
  3713.0   .            .             .
  3715.0   .            .             .
  3713.0   .            .             .
  3716.0   .            .             .
  3725.0   .            .             .
  3729.0   .            .             .
  3726.0   .            .             .
  3727.0   .            .             .
  3732.0   .            .             .
  3738.0   .            .             .
  3743.0   .            .             .
  3747.0   .            .             .
  3756.0   .            .             .
  3763.0   .            .             .
  3771.0   .            .             .
  3778.0   .            .             .
  3784.0   .            .             .
  3787.0   .            .             .
  3792.0   .            .             .
  3793.0   .            .             .
  3796.0   .            .             .
  3796.0   .            .             .
  3793.0   .            .             .
  3790.0   .            .             .
  3784.0   .            .             .
  3776.0   .            .             .
  3775.0   .            .             .
  3777.0   .            .             .
  3773.0   .            .             .
  3770.0   .            .             .
  3766.0   .            .             .
  3761.0   .            .             .
  3757.0   .            .             .
  3751.0   .            .             .
  3746.0   .            .             .
  3745.0   .            .             .
  3742.0   .            .             .
  3742.0   .            .             .
  3746.0   .            .             .
  3750.0   .            .             .
  3753.0   .            .             .
  3753.0   .            .             .
  3750.0   .            .             .
  3747.0   .            .             .
  3750.0   .            .             .
  3751.0   .            .             .
  3748.0   .            .             .
  3747.0   .            .             .
  3745.0   .            .             .
  3745.0   .            .             .
  3744.0   .            .             .
  3742.0   .            .             .
  3744.0   .            .             .
  3748.0   .            .             .
  3745.0   .            .             .
  3742.0   .            .             .
  3739.0   .            .             .
  3738.0   .            .             .
  3742.0   .            .             .
  3746.0   .            .             .
  3748.0   .            .             .
  3745.0   .            .             .
  3742.0   .            .             .
  3743.0   .            .             .
  3743.0   .            .             .
  3740.0   .            .             .
  3740.0   .            .             .
  3742.0   .            .             .
  3744.0   .            .             .
  3745.0   .            .             .
  3743.0   .            .             .
  3743.0   .            .             .
  3745.0   .            .             .
  3749.0   .            .             .
  3749.0   .            .             .
  3748.0   .            .             .
  3751.0   .            .             .
  3753.0   .            .             .
  3749.0   .            .             .
  3746.0   .            .             .
  3743.0   .            .             .
  3739.0   .            .             .
  3737.0   .            .             .
  3733.0   .            .             .
  3733.0   .            .             .
  3730.0   .            .             .
  3731.0   .            .             .
  3732.0   .            .             .
  3732.0   .            .             .
  3731.0   .            .             .
  3727.0   .            .             .
  3722.0   .            .             .
  3714.0   .            .             .
  3712.0   .            .             .
  3716.0   .            .             .
  3718.0   .            .             .
  3715.0   .            .             .
  3721.0   .            .             .
  3720.0   .            .             .
  3716.0   .            .             .
  3717.0   .            .             .
  3720.0   .            .             .
  3723.0   .            .             .
  3726.0   .            .             .
  3728.0   .            .             .
  3724.0   .            .             .
  3719.0   .            .             .
  3721.0   .            .             .
  3723.0   .            .             .
  3727.0   .            .             .
  3729.0   .            .             .
  3731.0   .            .             .
  3732.0   .            .             .
  3725.0   .            .             .
  3722.0   .            .             .
  3722.0   .            .             .
  3721.0   .            .             .
  3720.0   .            .             .
  3720.0   .            .             .
  3726.0   .            .             .
  3729.0   .            .             .
  3729.0   .            .             .
  3732.0   .            .             .
  3734.0   .            .             .
  3734.0   .            .             .
  3734.0   .            .             .
  3734.0   .            .             .
  3730.0   .            .             .
  3723.0   .            .             .
  3721.0   .            .             .
  3719.0   .            .             .
  3721.0   .            .             .
  3726.0   .            .             .
  3721.0   .            .             .
  3712.0   .            .             .
  3706.0   .            .             .
  3699.0   .            .             .
  3702.0   .            .             .
  3699.0   .            .             .
  3700.0   .            .             .
  3697.0   .            .             .
  3693.0   .            .             .
  3690.0   .            .             .
  3686.0   .            .             .
  3680.0   .            .             .
  3672.0   .            .             .
  3674.0   .            .             .
  3674.0   .            .             .
  3672.0   .            .             .
  3667.0   .            .             .
  3662.0   .            .             .
  3655.0   .            .             .
  3652.0   .            .             .
  3648.0   .            .             .
  3646.0   .            .             .
  3646.0   .            .             .
  3647.0   .            .             .
  3645.0   .            .             .
  3642.0   .            .             .
  3644.0   .            .             .
  3638.0   .            .             .
  3635.0   .            .             .
  3632.0   .            .             .
  3632.0   .            .             .
  3633.0   .            .             .
  3621.0   .            .             .
  3614.0   .            .             .
  3610.0   .            .             .
  3605.0   .            .             .
  3595.0   .            .             .
  3593.0   .            .             .
  3594.0   .            .             .
  3584.0   .            .             .
  3577.0   .            .             .
  3579.0   .            .             .
  3585.0   .            .             .
  3583.0   .            .             .
  3574.0   .            .             .
  3574.0   .            .             .
  3557.0   .            .             .
  3548.0   .            .             .
  3563.0   .            .             .
  3562.0   .            .             .
  3553.0   .            .             .
  3557.0   .            .             .
  3554.0   .            .             .
  3550.0   .            .             .
  3541.0   .            .             .
  3528.0   .            .             .
  3527.0   .            .             .
  3518.0   .            .             .
  3507.0   .            .             .
  3486.0   .            .             .
  3472.0   .            .             .
  3466.0   .            .             .
  3474.0   .            .             .
  3470.0   .            .             .
  3476.0   .            .             .
  3469.0   .            .             .
  3453.0   .            .             .
  3435.0   .            .             .
  3430.0   .            .             .
  3407.0   .            .             .
  3406.0   .            .             .
  3454.0   .            .             .
   0.0     .            .             .
   0.0     .            .             .
   0.0     .            .             .
   0.0     .            .             .
   0.0     .            .             .
   0.0     .            .             .
   0.0     .            .             .
   0.0     .            .             .
   0.0     .            .             .
   0.0     .            .             .
   0.0     .            .             .
   0.0     .            .             .
   0.0     .            .             .
   0.0     .            .             .
   0.0     .            .             .
   0.0     .            .             .
   0.0     .            .             .
   0.0     .            .             .
   0.0     .            .             .
   0.0     .            .             .
   0.0     .            .             .
   0.0     .            .             .
   0.0     .            .             .
   0.0     .            .             .
   0.0     .            .             .
   0.0     .            .             .
   0.0     .            .             .
   0.0     .            .             .
   0.0     .            .             .
   0.0     .            .             .
   0.0     .            .             .
   0.0     .            .             .
   0.0     .            .             .
   0.0     .            .             .
   0.0     .            .             .
   0.0     .            .             .
   0.0     .            .             .
   0.0     .            .             .
   0.0     .            .             .
   0.0     .            .             .
   0.0     .            .             .
   0.0     .            .             .
   0.0     .            .             .
   0.0     .            .             .
   0.0     .            .             .
   0.0     .            .             .
   0.0     .            .             .
   0.0     .            .             .
   0.0     .            .             .
   0.0     .            .             .
   0.0     .            .             .
   0.0     .            .             .
   0.0     .            .             .
   0.0     .            .             .
   0.0     .            .             .
   0.0     .            .             .
   0.0     .            .             .
   0.0     .            .             .
   0.0     .            .             .
   0.0     .            .             .
   0.0     .            .             .
   0.0     .            .             .
   0.0     .            .             .
   0.0     .            .             .
   0.0     .            .             .
   0.0     .            .             .
   0.0     .            .             .
   0.0     .            .             .
   0.0     .            .             .
   0.0     .            .             .
   0.0     .            .             .
   0.0     .            .             .
   0.0     .            .             .
   0.0     .            .             .
   0.0     .            .             .
   0.0     .            .             .
   0.0     .            .             .
   0.0     .            .             .
   0.0     .            .             .
   0.0     .            .             .
   0.0     .            .             .
   0.0     .            .             .
   0.0     .            .             .
   0.0     .            .             .
   0.0     .            .             .
   0.0     .            .             .
   0.0     .            .             .
   0.0     .            .             .
   0.0     .            .             .
   0.0     .            .             .
   0.0     .            .             .
   0.0     .            .             .
   0.0     .            .             .
   0.0     .            .             .
   0.0     .            .             .
   0.0     .            .             .
   0.0     .            .             .
   0.0     .            .             .
   0.0     .            .             .
   0.0     .            .             .
   0.0     .            .             .
   0.0     .            .             .
   0.0     .            .             .
   0.0     .            .             .
   0.0     .            .             .
   0.0     .            .             .
   0.0     .            .             .
   0.0     .            .             .
   0.0     .            .             .
   0.0     .            .             .
   0.0     .            .             .
   0.0     .            .             .
   0.0     .            .             .
   0.0     .            .             .
   0.0     .            .             .
   0.0     .            .             .
   0.0     .            .             .
   0.0     .            .             .
   0.0     .            .             .
   0.0     .            .             .
   0.0     .            .             .
   0.0     .            .             .
   0.0     .            .             .
   0.0     .            .             .
   0.0     .            .             .
   0.0     .            .             .
   0.0     .            .             .
   0.0     .            .             .
   0.0     .            .             .
   0.0     .            .             .
   0.0     .            .             .
   0.0     .            .             .
   0.0     .            .             .
   0.0     .            .             .
   0.0     .            .             .
   0.0     .            .             .
   0.0     .            .             .
   0.0     .            .             .
   0.0     .            .             .
   0.0     .            .             .
   0.0     .            .             .
   0.0     .            .             .
   0.0     .            .             .
   0.0     .            .             .
   0.0     .            .             .
   0.0     .            .             .
   0.0     .            .             .
   0.0     .            .             .
   0.0     .            .             .
   0.0     .            .             .
   0.0     .            .             .
   0.0     .            .             .
   0.0     .            .             .
   0.0     .            .             .
   0.0     .            .             .
   0.0     .            .             .
   0.0     .            .             .
   0.0     .            .             .
   0.0     .            .             .
   0.0     .            .             .
   0.0     .            .             .
   0.0     .            .             .
   0.0     .            .             .
   0.0     .            .             .
   0.0     .            .             .
   0.0     .            .             .
   0.0     .            .             .
   0.0     .            .             .
   0.0     .            .             .
   0.0     .            .             .
   0.0     .            .             .
   0.0     .            .             .
   0.0     .            .             .
   0.0     .            .             .
   0.0     .            .             .
   0.0     .            .             .
   0.0     .            .             .
   0.0     .            .             .
   0.0     .            .             .
   0.0     .            .             .
   0.0     .            .             .
   0.0     .            .             .
   0.0     .            .             .
   0.0     .            .             .
   0.0     .            .             .
   0.0     .            .             .
   0.0     .            .             .
   0.0     .            .             .
   0.0     .            .             .
   0.0     .            .             .
   0.0     .            .             .
   0.0     .            .             .
   0.0     .            .             .
   0.0     .            .             .
   0.0     .            .             .
   0.0     .            .             .
   0.0     .            .             .
   0.0     .            .             .
   0.0     .            .             .
   0.0     .            .             .
   0.0     .            .             .
   0.0     .            .             .
   0.0     .            .             .
   0.0     .            .             .
   0.0     .            .             .
   0.0     .            .             .
   0.0     .            .             .
   0.0     .            .             .
   0.0     .            .             .
   0.0     .            .             .
   0.0     .            .             .
   0.0     .            .             .
   0.0     .            .             .
   0.0     .            .             .
   0.0     .            .             .
   0.0     .            .             .
   0.0     .            .             .
   0.0     .            .             .
   0.0     .            .             .
   0.0     .            .             .
   0.0     .            .             .
   0.0     .            .             .
   0.0     .            .             .
   0.0     .            .             .
   0.0     .            .             .
   0.0     .            .             .
   0.0     .            .             .
   0.0     .            .             .
   0.0     .            .             .
   0.0     .            .             .
   0.0     .            .             .
   0.0     .            .             .
   0.0     .            .             .
   0.0     .            .             .
   0.0     .            .             .
   0.0     .            .             .
   0.0     .            .             .
   0.0     .            .             .
   0.0     .            .             .
   0.0     .            .             .
   0.0     .            .             .
   0.0     .            .             .
   0.0     .            .             .
   0.0     .            .             .
   0.0     .            .             .
   0.0     .            .             .
   0.0     .            .             .
   0.0     .            .             .
   0.0     .            .             .
   0.0     .            .             .
   0.0     .            .             .
   0.0     .            .             .
   0.0     .            .             .
   0.0     .            .             .
   0.0     .            .             .
   0.0     .            .             .
   0.0     .            .             .
   0.0     .            .             .
   0.0     .            .             .
   0.0     .            .             .
   0.0     .            .             .
   0.0     .            .             .
   0.0     .            .             .
   0.0     .            .             .
   0.0     .            .             .
   0.0     .            .             .
   0.0     .            .             .
   0.0     .            .             .
   0.0     .            .             .
   0.0     .            .             .
   0.0     .            .             .
   0.0     .            .             .
   0.0     .            .             .
   0.0     .            .             .
   0.0     .            .             .
   0.0     .            .             .
   0.0     .            .             .
   0.0     .            .             .
_pd_meas_number_of_points              2046
_pd_proc_number_of_points              2046

loop_
      _refln_index_h
      _refln_index_k
      _refln_index_l
      _refln_observed_status
      _refln_F_squared_meas
      _refln_F_squared_calc
      _refln_phase_calc
      _refln_d_spacing
      _gsas_i100_meas
   1   0   1 o  661.153    661.153     0.00   3.80143   7.64 
   0   1   1 o  4975.131   4975.131    0.00   2.86801  32.74 
   0   0   2 o  2221.865   2221.865    0.00   2.80248   6.98 
   2   0   0 o  582.446    582.446     0.00   2.58652   1.56 
   1   1   1 o  933.819    933.819     0.00   2.50830   9.40 
   1   0   2 o  1209.742   1209.742    0.00   2.46412   5.88 
   2   0   1 o  63.039     63.039      0.00   2.34851   0.28 
   2   1   0 o  2781.882   2781.882    0.00   2.04458   9.32 
   1   1   2 o  8376.323   8376.323    0.00   1.98249  52.75 
   2   1   1 o  16944.463  16944.463   0.00   1.92077  100.19
   2   0   2 o  2473.144   2473.144    0.00   1.90071   7.16 
   1   0   3 o  4782.811   4782.811    0.00   1.75723  11.84 
   0   2   0 o  4533.038   4533.038    0.00   1.66906   5.06 
   2   1   2 o  353.436    353.436     0.00   1.65173   1.55 
   3   0   1 o  1686.205   1686.205    0.00   1.64811   3.67 
   0   1   3 o  3739.405   3739.405    0.00   1.63033   7.97 
   1   1   3 o  23.421     23.421      0.00   1.55494   0.09 
   1   2   1 o  141.463    141.463     0.00   1.52824   0.53 
   2   0   3 o  137.524    137.524     0.00   1.51453   0.25 
   3   1   1 o   0.001      0.001      0.00   1.47781   0.00 
   3   0   2 o   0.001      0.001      0.00   1.46861   0.00 
   0   2   2 o  158.719    158.719     0.00   1.43400   0.26 
   2   2   0 o  1005.869   1005.869    0.00   1.40242   1.59 
   0   0   4 o  906.008    906.008     0.00   1.40124   0.71 
   1   2   2 o  988.000    988.000     0.00   1.38189   3.03 
   2   1   3 o  489.755    489.755     0.00   1.37921   1.50 
   2   2   1 o  208.502    208.502     0.00   1.36048   0.62 
   1   0   4 o  361.733    361.733     0.00   1.35250   0.53 
   3   1   2 o  103.301    103.301     0.00   1.34427   0.30 
   4   0   0 o  1185.286   1185.286    0.00   1.29326   0.80 
   3   0   3 o  8592.195   8592.195    0.00   1.26714  11.10 
   4   0   1 o  487.805    487.805     0.00   1.26015   0.62 
   2   2   2 o  1713.194   1713.194    0.00   1.25415   4.34 
   1   1   4 o  2074.453   2074.453    0.00   1.25352   5.25 
   2   0   4 o  609.525    609.525     0.00   1.23206   0.74 
   1   2   3 o  2379.460   2379.460    0.00   1.21017   5.61 
   4   1   0 o  4265.059   4265.059    0.00   1.20592   4.99 
   3   1   3 o  1604.917   1604.917    0.00   1.18466   3.63 
   4   1   1 o  413.275    413.275     0.00   1.17894   0.93 
   4   0   2 o  739.014    739.014     0.00   1.17426   0.82 
   3   2   1 o  1765.674   1765.674    0.00   1.17273   3.91 
   2   1   4 o  730.323    730.323     0.00   1.15584   1.57 
   2   2   3 o  606.399    606.399     0.00   1.12160   1.23 
   4   1   2 o  193.116    193.116     0.00   1.10772   0.38 
   3   2   2 o  308.051    308.051     0.00   1.10256   0.60 
   1   0   5 o  847.792    847.792     0.00   1.09556   0.82 
   0   3   1 o   0.027      0.027      0.00   1.09141   0.00 
   3   0   4 o   0.001      0.001      0.00   1.08746   0.00 
   0   2   4 o   0.001      0.001      0.00   1.07318   0.00 
   1   3   1 o   0.001      0.001      0.00   1.06790   0.00 
   0   1   5 o  752.355    752.355     0.00   1.06267   0.69 
   4   0   3 o  130.709    130.709     0.00   1.06336   0.12 
   1   2   4 o  1599.927   1599.927    0.00   1.05081   2.85 
   1   1   5 o  2555.629   2555.629    0.00   1.04094   4.47 
   3   1   4 o  3655.491   3655.491    0.00   1.03398   6.31 
   2   0   5 o  2075.376   2075.376    0.00   1.02855   1.77 
   2   3   0 o  1017.125   1017.125    0.00   1.02214   0.86 
   4   2   0 o  1372.034   1372.034    0.00   1.02229   1.16 
   5   0   1 o  570.220    570.220     0.00   1.01742   0.48 
   1   3   2 o  1134.128   1134.128    0.00   1.01411   1.88 
   4   1   3 o  884.484    884.484     0.00   1.01319   1.47 
   3   2   3 o  1612.286   1612.286    0.00   1.00924   2.65 
   2   3   1 o  1865.893   1865.893    0.00   1.00555   3.05 
   4   2   1 o  1028.735   1028.735    0.00   1.00570   1.68 
   2   2   4 o  335.102    335.102     0.00   0.99124   0.53 
   2   1   5 o  39.879     39.879      0.00   0.98295   0.06 
   5   1   1 o   0.001      0.001      0.00   0.97322   0.00 
   5   0   2 o   0.001      0.001      0.00   0.97058   0.00 
   2   3   2 o  284.289    284.289     0.00   0.96026   0.42 
   4   2   2 o  311.220    311.220     0.00   0.96039   0.46 
   0   3   3 o  143.585    143.585     0.00   0.95600   0.11 
   4   0   4 o   0.001      0.001      0.00   0.95036   0.00 
   1   3   3 o   0.001      0.001      0.00   0.94008   0.00 
   3   0   5 o   0.001      0.001      0.00   0.93985   0.00 
   0   0   6 o   0.001      0.001      0.00   0.93416   0.00 
   5   1   2 o   0.001      0.001      0.00   0.93198   0.00 
   3   3   1 o   0.001      0.001      0.00   0.92221   0.00 
   1   0   6 o  32.886     32.886      0.00   0.91929   0.02 
   1   2   5 o  982.525    982.525     0.00   0.91588   1.33 
   4   1   4 o  305.444    305.444     0.00   0.91404   0.41 
   3   2   4 o  449.314    449.314     0.00   0.91113   0.60 
   3   1   5 o  73.416     73.416      0.00   0.90467   0.10 
   5   0   3 o  129.720    129.720     0.00   0.90510   0.09 
   2   3   3 o  104.459    104.459     0.00   0.89671   0.14 
   4   2   3 o  123.313    123.313     0.00   0.89682   0.16 
   3   3   2 o  971.382    971.382     0.00   0.88689   1.24 
   1   1   6 o  325.841    325.841     0.00   0.88630   0.41 
   2   0   6 o  78.451     78.451      0.00   0.87861   0.05 
   2   2   5 o   0.001      0.001      0.00   0.87564   0.00 
   5   1   3 o   0.001      0.001      0.00   0.87356   0.00 
   5   2   1 o   0.001      0.001      0.00   0.86874   0.00 
   6   0   0 o   2.248      2.248      0.00   0.86217   0.00 
   1   3   4 o  274.051    274.051     0.00   0.85928   0.33 
   6   0   1 o   0.001      0.001      0.00   0.85215   0.00 
   2   1   6 o   0.001      0.001      0.00   0.84967   0.00 
   4   0   5 o   0.001      0.001      0.00   0.84707   0.00 
_reflns_number_total                   96
_reflns_limit_h_min                    0
_reflns_limit_h_max                    6
_reflns_limit_k_min                    0
_reflns_limit_k_max                    4
_reflns_limit_l_min                    0
_reflns_limit_l_max                    6
_reflns_d_resolution_high              0.847
_reflns_d_resolution_low               3.801
#--eof--eof--eof--eof--eof--eof--eof--eof--eof--eof--eof--eof--eof--eof--eof--#
