# Supplementary material for: The equation of state of the Pmmn phase of NiSi
Source: J Appl Crystallogr. 2015 Nov 28;48(Pt 6):1914–20. doi: 10.1107/S1600576715020087 (PMC4665664; doi:10.1107/S1600576715020087)
Supplement: Supplementary file 2 [file j-48-01914-sup2.cif]

data_global

_pd_block_id
  2015-08-07T11:30|OTL110213ESRF53__030|Oliver_T_Lord|Overall

_audit_creation_method  "from EXP file using GSAS2CIF"
_audit_creation_date                   2015-08-07T11:30
_audit_author_name                     "Oliver T Lord"
_audit_update_record
; 2015-08-07T11:30  Initial CIF as created by GSAS2CIF
;

#=============================================================================
# this information describes the project, paper etc. for the CIF             #
# Acta Cryst. Section C papers and editorial correspondence is generated     #
# from the information in this section                                       #
#                                                                            #
#   (from)   CIF submission form for Rietveld refinements (Acta Cryst. C)    #
#                                                 Version 14 December 1998   #
#=============================================================================
# 1. SUBMISSION DETAILS

_publ_contact_author_name            ?   # Name of author for correspondence
_publ_contact_author_address             # Address of author for correspondence
; ?
;
_publ_contact_author_email           ?
_publ_contact_author_fax             ?
_publ_contact_author_phone           ?

_publ_contact_letter
; ?
;

_publ_requested_journal              ?
_publ_requested_coeditor_name        ?
_publ_requested_category             ?   # Acta C: one of CI/CM/CO/FI/FM/FO

#==============================================================================

# 2. PROCESSING SUMMARY (IUCr Office Use Only)

_journal_data_validation_number      ?

_journal_date_recd_electronic        ?
_journal_date_to_coeditor            ?
_journal_date_from_coeditor          ?
_journal_date_accepted               ?
_journal_date_printers_first         ?
_journal_date_printers_final         ?
_journal_date_proofs_out             ?
_journal_date_proofs_in              ?
_journal_coeditor_name               ?
_journal_coeditor_code               ?
_journal_coeditor_notes
; ?
;
_journal_techeditor_code             ?
_journal_techeditor_notes
; ?
;
_journal_coden_ASTM                  ?
_journal_name_full                   ?
_journal_year                        ?
_journal_volume                      ?
_journal_issue                       ?
_journal_page_first                  ?
_journal_page_last                   ?
_journal_paper_category              ?
_journal_suppl_publ_number           ?
_journal_suppl_publ_pages            ?

#==============================================================================

# 3. TITLE AND AUTHOR LIST

_publ_section_title
; ?
;
_publ_section_title_footnote
; ?
;

# The loop structure below should contain the names and addresses of all
# authors, in the required order of publication. Repeat as necessary.

loop_
	_publ_author_name
        _publ_author_footnote
	_publ_author_address
 ?                                   #<--'Last name, first name'
; ?
;
; ?
;

#==============================================================================

# 4. TEXT

_publ_section_synopsis
;  ?
;
_publ_section_abstract
; ?
;
_publ_section_comment
; ?
;
_publ_section_exptl_prep      # Details of the preparation of the sample(s)
                              # should be given here.
; ?
;
_publ_section_exptl_refinement
; ?
;
_publ_section_references
; ?
;
_publ_section_figure_captions
; ?
;
_publ_section_acknowledgements
; ?
;

data_OTL110213ESRF53__030_publ

#=============================================================================
# 5. OVERALL REFINEMENT & COMPUTING DETAILS

_refine_special_details
; ?
;
_pd_proc_ls_special_details
; ?
;

# The following items are used to identify the programs used.
_computing_molecular_graphics     ?
_computing_publication_material   ?

_refine_ls_weighting_scheme       ?
_refine_ls_weighting_details      ?
_refine_ls_hydrogen_treatment     ?
_refine_ls_extinction_method      ?
_refine_ls_extinction_coef        ?
_refine_ls_number_constraints     ?

_refine_ls_restrained_S_all       ?
_refine_ls_restrained_S_obs       ?

#==============================================================================
# 6. SAMPLE PREPARATION DATA

# (In the unusual case where multiple samples are used in a single
#  Rietveld study, this information should be moved into the phase
#  blocks)

# The following three fields describe the preparation of the material.
# The cooling rate is in K/min.  The pressure at which the sample was
# prepared is in kPa.  The temperature of preparation is in K.

_pd_prep_cool_rate                ?
_pd_prep_pressure                 ?
_pd_prep_temperature              ?

_pd_char_colour                   ?       # use ICDD colour descriptions
data_OTL110213ESRF53__030_overall

_refine_ls_shift/su_max                0.07
_refine_ls_shift/su_mean               0.02
_computing_structure_refinement        GSAS
_refine_ls_number_parameters           5
_refine_ls_goodness_of_fit_all         0.41
_refine_ls_number_restraints           0
_refine_ls_matrix_type                 full

# pointers to the phase blocks
loop_   _pd_phase_block_id
      2015-08-07T11:30|OTL110213ESRF53__030_phase1|Oliver_T_Lord||
      2015-08-07T11:30|OTL110213ESRF53__030_phase2|Oliver_T_Lord||
# pointers to the diffraction patterns
loop_   _pd_block_diffractogram_id
      2015-08-07T11:30|OTL110213ESRF53__030_H_01|Oliver_T_Lord|ID27_ESRF

# Information for phase 1
data_OTL110213ESRF53__030_phase_1

_pd_block_id
  2015-08-07T11:30|OTL110213ESRF53__030_phase1|Oliver_T_Lord||

#==============================================================================
# 7. CHEMICAL, STRUCTURAL AND CRYSTAL DATA

_pd_char_particle_morphology      ?

_chemical_name_systematic
; ?
;
_chemical_name_common             ?
_chemical_formula_moiety          ?
_chemical_formula_structural      ?
_chemical_formula_analytical      ?
_chemical_melting_point           ?
_chemical_compound_source         ?       # for minerals and
                                          # natural products
_symmetry_space_group_name_Hall   ?

_exptl_crystal_F_000               ?
_exptl_crystal_density_diffrn      ?
_exptl_crystal_density_meas        ?
_exptl_crystal_density_method      ?

_cell_measurement_temperature     ?

_cell_special_details
; ?
;

_geom_special_details             ?

# The following item identifies the program(s) used (if appropriate).
_computing_structure_solution     ?

#==============================================================================

# 8. Phase information from GSAS

_pd_phase_name                         "B31 NiSi"
_cell_length_a                         5.1700(6)
_cell_length_b                         3.3406(5)
_cell_length_c                         5.6115(8)
_cell_angle_alpha                      90.0
_cell_angle_beta                       90.0
_cell_angle_gamma                      90.0
_cell_volume                           96.992(13)
_symmetry_cell_setting                 orthorhombic
_symmetry_space_group_name_H-M         "P n m a"
loop_ _symmetry_equiv_pos_site_id _symmetry_equiv_pos_as_xyz
       1 +x,+y,+z 
       2 -x+1/2,+y+1/2,+z+1/2 
       3 +x,-y+1/2,+z 
       4 -x+1/2,-y,+z+1/2 
      -1 -x,-y,-z 
      -2 +x+1/2,-y+1/2,-z+1/2 
      -3 -x,+y+1/2,-z 
      -4 +x+1/2,+y,-z+1/2 

# ATOMIC COORDINATES AND DISPLACEMENT PARAMETERS


loop_
      _atom_site_type_symbol
      _atom_site_label
      _atom_site_fract_x
      _atom_site_fract_y
      _atom_site_fract_z
      _atom_site_occupancy
      _atom_site_thermal_displace_type
      _atom_site_U_iso_or_equiv
      _atom_site_symmetry_multiplicity
Ni
Ni1     0.00779      0.25         0.18752      1.0        Uiso   0.015         4
Si
Si1     0.32128      0.75         0.0825       1.0        Uiso   0.015         4

loop_ _atom_type_symbol
      _atom_type_number_in_cell
                   Ni  4.0        
                   Si  4.0        
 
# If you change Z, be sure to change all 3 of the following
_chemical_formula_sum                  "Ni Si"
_chemical_formula_weight               86.79
_cell_formula_units_Z                  4

# MOLECULAR GEOMETRY

loop_
      _geom_bond_atom_site_label_1
      _geom_bond_atom_site_label_2
      _geom_bond_distance
      _geom_bond_site_symmetry_1
      _geom_bond_site_symmetry_2
      _geom_bond_publ_flag
  Ni1       Ni1            2.68802(29)  .     -1_555  N
  Ni1       Ni1            2.68802(29)  .     -1_565  N
  Ni1       Ni1            2.67842(31)  .     -2_455  N
  Ni1       Ni1            2.67842(31)  .     -2_555  N
  Ni1       Si1            2.40083(22)  .      1_545  N
  Ni1       Si1            2.40083(22)  .      1_555  N
  Ni1       Si1            2.38610(30)  .      2_545  N
  Ni1       Si1            2.27821(21)  .     -1_565  N
  Ni1       Si1            2.32059(22)  .     -2_455  N
  Ni1       Si1            2.32059(22)  .     -2_465  N
  Si1       Ni1            2.40083(22)  .      1_555  N
  Si1       Ni1            2.40083(22)  .      1_565  N
  Si1       Ni1            2.38610(30)  .      2_554  N
  Si1       Ni1            2.27821(21)  .     -1_565  N
  Si1       Ni1            2.32059(22)  .     -2_555  N
  Si1       Ni1            2.32059(22)  .     -2_565  N
  Si1       Si1            2.65747(23)  .     -1_665  N
  Si1       Si1            2.65747(23)  .     -1_675  N

loop_
      _geom_angle_atom_site_label_1
      _geom_angle_atom_site_label_2
      _geom_angle_atom_site_label_3
      _geom_angle
      _geom_angle_site_symmetry_1
      _geom_angle_site_symmetry_2
      _geom_angle_site_symmetry_3
      _geom_angle_publ_flag
  Si1       Ni1       Si1             88.169(11)      1_545  .      1_555  N
  Si1       Ni1       Si1              88.739(5)      1_545  .      2_545  N
  Si1       Ni1       Si1             109.930(7)      1_545  .     -1_565  N
  Si1       Ni1       Si1              85.196(9)      1_545  .     -2_556  N
  Si1       Ni1       Si1           156.6026(23)      1_545  .     -2_566  N
  Si1       Ni1       Si1              88.739(5)      1_555  .      2_545  N
  Si1       Ni1       Si1             109.930(7)      1_555  .     -1_565  N
  Si1       Ni1       Si1           156.6026(23)      1_555  .     -2_556  N
  Si1       Ni1       Si1              85.196(9)      1_555  .     -2_566  N
  Si1       Ni1       Si1           153.4267(17)      2_545  .     -1_565  N
  Si1       Ni1       Si1              68.735(7)      2_545  .     -2_556  N
  Si1       Ni1       Si1              68.735(7)      2_545  .     -2_566  N
  Si1       Ni1       Si1              93.415(7)     -1_565  .     -2_556  N
  Si1       Ni1       Si1              93.415(7)     -1_565  .     -2_566  N
  Si1       Ni1       Si1             92.071(11)     -2_556  .     -2_566  N
  Ni1       Si1       Ni1             88.169(11)      1_555  .      1_565  N
  Ni1       Si1       Ni1           118.5566(29)      1_555  .      2_554  N
  Ni1       Si1       Ni1              70.070(7)      1_555  .     -1_565  N
  Ni1       Si1       Ni1              69.099(9)      1_555  .     -2_555  N
  Ni1       Si1       Ni1             130.148(7)      1_555  .     -2_565  N
  Ni1       Si1       Ni1           118.5566(29)      1_565  .      2_554  N
  Ni1       Si1       Ni1              70.070(7)      1_565  .     -1_565  N
  Ni1       Si1       Ni1             130.148(7)      1_565  .     -2_555  N
  Ni1       Si1       Ni1              69.099(9)      1_565  .     -2_565  N
  Ni1       Si1       Ni1              70.049(9)      2_554  .     -1_565  N
  Ni1       Si1       Ni1             111.265(7)      2_554  .     -2_555  N
  Ni1       Si1       Ni1             111.265(7)      2_554  .     -2_565  N
  Ni1       Si1       Ni1             132.857(5)     -1_565  .     -2_555  N
  Ni1       Si1       Ni1             132.857(5)     -1_565  .     -2_565  N
  Ni1       Si1       Ni1             92.071(11)     -2_555  .     -2_565  N

# Information for phase 2
data_OTL110213ESRF53__030_phase_2

_pd_block_id
  2015-08-07T11:30|OTL110213ESRF53__030_phase2|Oliver_T_Lord||

# Histograms for phase 2
loop_   _pd_block_diffractogram_id
  2015-08-07T11:30|OTL110213ESRF53__030_H_01|Oliver_T_Lord|ID27_ESRF

#==============================================================================
# 7. CHEMICAL, STRUCTURAL AND CRYSTAL DATA

_pd_char_particle_morphology      ?

_chemical_name_systematic
; ?
;
_chemical_name_common             ?
_chemical_formula_moiety          ?
_chemical_formula_structural      ?
_chemical_formula_analytical      ?
_chemical_melting_point           ?
_chemical_compound_source         ?       # for minerals and
                                          # natural products
_symmetry_space_group_name_Hall   ?

_exptl_crystal_F_000               ?
_exptl_crystal_density_diffrn      ?
_exptl_crystal_density_meas        ?
_exptl_crystal_density_method      ?

_cell_measurement_temperature     ?

_cell_special_details
; ?
;

_geom_special_details             ?

# The following item identifies the program(s) used (if appropriate).
_computing_structure_solution     ?

#==============================================================================

# 8. Phase information from GSAS

_pd_phase_name                         "B20 NiSi"
_cell_length_a                         4.49127(10)
_cell_length_b                         4.49127
_cell_length_c                         4.49127
_cell_angle_alpha                      90.0
_cell_angle_beta                       90.0
_cell_angle_gamma                      90.0
_cell_volume                           90.595(6)
_symmetry_cell_setting                 cubic
_symmetry_space_group_name_H-M         "P 21 3"
loop_ _symmetry_equiv_pos_site_id _symmetry_equiv_pos_as_xyz
       1 +x,+y,+z 
       2 +z,+x,+y 
       3 +y,+z,+x 
       4 +x+1/2,-y+1/2,-z 
       5 -z,+x+1/2,-y+1/2 
       6 -y+1/2,-z,+x+1/2 
       7 -z+1/2,-x,+y+1/2 
       8 +y+1/2,-z+1/2,-x 
       9 -y,+z+1/2,-x+1/2 
      10 -x+1/2,-y,+z+1/2 
      11 +z+1/2,-x+1/2,-y 
      12 -x,+y+1/2,-z+1/2 

# ATOMIC COORDINATES AND DISPLACEMENT PARAMETERS


loop_
      _atom_site_type_symbol
      _atom_site_label
      _atom_site_fract_x
      _atom_site_fract_y
      _atom_site_fract_z
      _atom_site_occupancy
      _atom_site_thermal_displace_type
      _atom_site_U_iso_or_equiv
      _atom_site_symmetry_multiplicity
Ni
NI1     0.1359       0.1359       0.1359       1.0        Uiso   0.01          4
Si
SI2     0.8419       0.8419       0.8419       1.0        Uiso   0.01          4

loop_ _atom_type_symbol
      _atom_type_number_in_cell
                   Ni  4.0        
                   Si  4.0        
 
# If you change Z, be sure to change all 3 of the following
_chemical_formula_sum                  "Ni Si"
_chemical_formula_weight               86.79
_cell_formula_units_Z                  4

# MOLECULAR GEOMETRY

loop_
      _geom_bond_atom_site_label_1
      _geom_bond_atom_site_label_2
      _geom_bond_distance
      _geom_bond_site_symmetry_1
      _geom_bond_site_symmetry_2
      _geom_bond_publ_flag
  NI1       NI1             2.75381(5)  .      4_455  N
  NI1       NI1             2.75381(5)  .      4_555  N
  NI1       NI1             2.75381(5)  .      5_545  N
  NI1       NI1             2.75381(5)  .      5_555  N
  NI1       NI1             2.75381(5)  .      6_554  N
  NI1       NI1             2.75381(5)  .      6_555  N
  NI1       SI2             2.28706(4)  .      1_444  N
  NI1       SI2             2.33900(5)  .      4_456  N
  NI1       SI2             2.52320(6)  .      4_466  N
  NI1       SI2             2.33900(4)  .      5_645  N
  NI1       SI2             2.52320(5)  .      5_646  N
  NI1       SI2             2.33900(4)  .      6_564  N
  NI1       SI2             2.52320(5)  .      6_664  N
  SI2       NI1             2.28706(4)  .      1_666  N
  SI2       NI1             2.33900(5)  .      4_556  N
  SI2       NI1             2.52320(6)  .      4_566  N
  SI2       NI1             2.33900(4)  .      5_655  N
  SI2       NI1             2.52320(5)  .      5_656  N
  SI2       NI1             2.33900(4)  .      6_565  N
  SI2       NI1             2.52320(5)  .      6_665  N
  SI2       SI2             2.78228(5)  .      4_467  N
  SI2       SI2             2.78228(5)  .      4_567  N
  SI2       SI2             2.78228(6)  .      5_746  N
  SI2       SI2             2.78228(6)  .      5_756  N
  SI2       SI2             2.78228(5)  .      6_674  N
  SI2       SI2             2.78228(5)  .      6_675  N

loop_
      _geom_angle_atom_site_label_1
      _geom_angle_atom_site_label_2
      _geom_angle_atom_site_label_3
      _geom_angle
      _geom_angle_site_symmetry_1
      _geom_angle_site_symmetry_2
      _geom_angle_site_symmetry_3
      _geom_angle_publ_flag
  SI2       NI1       SI2           73.93620(30)      1_444  .      4_456  N
  SI2       NI1       SI2            140.4588(6)      1_444  .      4_466  N
  SI2       NI1       SI2            73.9362(14)      1_444  .      5_645  N
  SI2       NI1       SI2            140.4588(4)      1_444  .      5_646  N
  SI2       NI1       SI2            73.9362(11)      1_444  .      6_564  N
  SI2       NI1       SI2          140.45880(20)      1_444  .      6_664  N
  SI2       NI1       SI2               134.9149      4_456  .      4_466  N
  SI2       NI1       SI2            112.6530(5)      4_456  .      5_645  N
  SI2       NI1       SI2            106.3292(6)      4_456  .      5_646  N
  SI2       NI1       SI2          112.65300(20)      4_456  .      6_564  N
  SI2       NI1       SI2                69.6932      4_456  .      6_664  N
  SI2       NI1       SI2             69.6932(7)      4_466  .      5_645  N
  SI2       NI1       SI2             66.9179(5)      4_466  .      5_646  N
  SI2       NI1       SI2          106.32920(10)      4_466  .      6_564  N
  SI2       NI1       SI2                66.9179      4_466  .      6_664  N
  SI2       NI1       SI2           134.9149(13)      5_645  .      5_646  N
  SI2       NI1       SI2            112.6530(7)      5_645  .      6_564  N
  SI2       NI1       SI2            106.3292(7)      5_645  .      6_664  N
  SI2       NI1       SI2             69.6932(7)      5_646  .      6_564  N
  SI2       NI1       SI2             66.9179(6)      5_646  .      6_664  N
  SI2       NI1       SI2           134.9149(13)      6_564  .      6_664  N
  NI1       SI2       NI1            137.1767(8)      1_666  .      4_556  N
  NI1       SI2       NI1           69.64930(10)      1_666  .      4_566  N
  NI1       SI2       NI1            137.1767(5)      1_666  .      5_655  N
  NI1       SI2       NI1            69.6493(13)      1_666  .      5_656  N
  NI1       SI2       NI1          137.17670(30)      1_666  .      6_565  N
  NI1       SI2       NI1            69.6493(11)      1_666  .      6_665  N
  NI1       SI2       NI1               134.9149      4_556  .      4_566  N
  NI1       SI2       NI1             72.1256(6)      4_556  .      5_655  N
  NI1       SI2       NI1             68.8752(5)      4_556  .      5_656  N
  NI1       SI2       NI1           72.12560(20)      4_556  .      6_565  N
  NI1       SI2       NI1          114.80650(10)      4_556  .      6_665  N
  NI1       SI2       NI1            114.8065(6)      4_566  .      5_655  N
  NI1       SI2       NI1            108.5776(7)      4_566  .      5_656  N
  NI1       SI2       NI1           68.87520(20)      4_566  .      6_565  N
  NI1       SI2       NI1               108.5776      4_566  .      6_665  N
  NI1       SI2       NI1           134.9149(13)      5_655  .      5_656  N
  NI1       SI2       NI1             72.1256(8)      5_655  .      6_565  N
  NI1       SI2       NI1             68.8752(6)      5_655  .      6_665  N
  NI1       SI2       NI1            114.8065(6)      5_656  .      6_565  N
  NI1       SI2       NI1            108.5776(7)      5_656  .      6_665  N
  NI1       SI2       NI1           134.9149(13)      6_565  .      6_665  N

# Powder diffraction data for histogram  1
data_OTL110213ESRF53__030_p_01

_pd_block_id
  2015-08-07T11:30|OTL110213ESRF53__030_H_01|Oliver_T_Lord|ID27_ESRF
#==============================================================================
# 9. INSTRUMENT CHARACTERIZATION

_exptl_special_details
; ?
;

# if regions of the data are excluded, the reason(s) are supplied here:
_pd_proc_info_excluded_regions
; ?
;

# The following item is used to identify the equipment used to record
# the powder pattern when the diffractogram was measured at a laboratory
# other than the authors' home institution, e.g. when neutron or synchrotron
# radiation is used.

_pd_instr_location
; ?
;
_pd_calibration_special_details           # description of the method used
                                          # to calibrate the instrument
; ?
;

_diffrn_ambient_temperature       ?
_diffrn_source                    ?
_diffrn_source_target             ?
_diffrn_source_type               ?
_diffrn_measurement_device_type   ?
_diffrn_detector                  ?
_diffrn_detector_type             ?       # make or model of detector

_pd_meas_scan_method              ?       # options are 'step', 'cont',
                                          # 'tof', 'fixed' or
                                          # 'disp' (= dispersive)
_pd_meas_special_details
;  ?
;

# The following two items identify the program(s) used (if appropriate).
_computing_data_collection        ?
_computing_data_reduction         ?

# Describe any processing performed on the data, prior to refinement.
# For example: a manual Lp correction or a precomputed absorption correction
_pd_proc_info_data_reduction      ?

# The following item is used for angular dispersive measurements only.

_diffrn_radiation_monochromator   ?

# The following items are used to define the size of the instrument.
# Not all distances are appropriate for all instrument types.

_pd_instr_dist_src/mono           ?
_pd_instr_dist_mono/spec          ?
_pd_instr_dist_src/spec           ?
_pd_instr_dist_spec/anal          ?
_pd_instr_dist_anal/detc          ?
_pd_instr_dist_spec/detc          ?

# 10. Specimen size and mounting information

# The next three fields give the specimen dimensions in mm.  The equatorial
# plane contains the incident and diffracted beam.

_pd_spec_size_axial               ?       # perpendicular to
                                          # equatorial plane

_pd_spec_size_equat               ?       # parallel to
                                          # scattering vector
                                          # in transmission

_pd_spec_size_thick               ?       # parallel to
                                          # scattering vector
                                          # in reflection

_pd_spec_mounting                         # This field should be
                                          # used to give details of the
                                          # container.
; ?
;

_pd_spec_mount_mode               ?       # options are 'reflection'
                                          # or 'transmission'

_pd_spec_shape                    ?       # options are 'cylinder'
                                          # 'flat_sheet' or 'irregular'

# phase table
loop_     _pd_phase_id
          _pd_phase_block_id
          _pd_phase_mass_%
          _pd_proc_ls_profile_function
          _pd_proc_ls_peak_cutoff
  2  2015-08-07T11:30|OTL110213ESRF53__030_phase2|Oliver_T_Lord||
          ?
;
 CW Profile function number 2 with  18 terms
 Profile coefficients for Simpson's rule integration of pseudovoigt function
 C.J. Howard (1982). J. Appl. Cryst.,15,615-620.
 P. Thompson, D.E. Cox & J.B. Hastings (1987). J. Appl. Cryst.,20,79-83.
 #1(GU)   =    1.000 #2(GV)   =  287.975 #3(GW)   =   -5.212
 #4(LX)   =    1.738 #5(LY)   =    0.000 #6(trns) =    0.000
 #7(asym) =   0.0000 #8(shft) =   0.0000 #9(GP)   =    0.000
 #10(stec)=     0.00 #11(ptec)=     0.00 #12(sfec)=     0.00
 #13(L11) =    0.000 #14(L22) =    0.000 #15(L33) =    0.000
 #16(L12) =    0.000 #17(L13) =    0.000 #18(L23) =    0.000
 Peak tails are ignored  where the intensity is below 0.0100 times the peak
   Aniso. broadening axis   0.0   0.0   1.0
;
           0.01000

loop_ _atom_type_symbol
      _atom_type_scat_dispersion_real
      _atom_type_scat_dispersion_imag
      _atom_type_scat_Cromer_Mann_a1
      _atom_type_scat_Cromer_Mann_a2
      _atom_type_scat_Cromer_Mann_a3
      _atom_type_scat_Cromer_Mann_a4
      _atom_type_scat_Cromer_Mann_b1
      _atom_type_scat_Cromer_Mann_b2
      _atom_type_scat_Cromer_Mann_b3
      _atom_type_scat_Cromer_Mann_b4
      _atom_type_scat_Cromer_Mann_c
      _atom_type_scat_source
  Ni    0.000    0.000
 12.8376 3.87850 7.29200 0.25650 4.44380 12.1763 2.38000 66.3421 1.03410 
  International_Tables_Vol_C
  Si    0.000    0.000
 6.29150 2.43860 3.03530 32.3337 1.98910 0.67850 1.54100 81.6937 1.14070 
  International_Tables_Vol_C
_diffrn_radiation_probe                x-ray
_diffrn_radiation_polarisn_ratio       0.95
_diffrn_radiation_wavelength           0.3738
_diffrn_radiation_type                 ?
_pd_proc_ls_prof_R_factor              0.0096
_pd_proc_ls_prof_wR_factor             0.0220
_pd_proc_ls_prof_wR_expected           0.0539
_refine_ls_R_Fsqd_factor               ""

_pd_proc_ls_background_function
;   GSAS Background function number 1 with 18 terms.
 Shifted Chebyshev function of 1st kind
      1:    330.380     2:    76.4576     3:    14.9675     4:   -19.4541    
      5:    14.8023     6:   -8.02851     7:    2.99303     8:   -1.05193    
      9:   0.530650    10:    1.07305    11:   0.716837    12:  -0.722437    
     13:   -1.19093    14:  -0.737144    15:   0.678872    16:   0.983656    
     17:   0.346147    18:   0.403105    
;

_exptl_absorpt_process_details
;   GSAS Absorption/surface roughness correction: function number 0
 No correction is applied.
;
_exptl_absorpt_correction_T_min        1.00000
_exptl_absorpt_correction_T_max        1.00000
# Extinction correction
_gsas_exptl_extinct_corr_T_min         1.00000
_gsas_exptl_extinct_corr_T_max         1.00000
_pd_proc_info_datetime                 2015-08-07T11:30:09
_pd_calc_method                        "Rietveld Refinement"

#---- raw/calc data loop -----
_pd_meas_2theta_range_min              0.00878
_pd_meas_2theta_range_max              35.93125
_pd_meas_2theta_range_inc              0.01757
_pd_proc_2theta_range_min              0.00878
_pd_proc_2theta_range_max              35.93125
_pd_proc_2theta_range_inc              0.01757

loop_
      _pd_meas_counts_total
      _pd_proc_ls_weight
      _pd_proc_intensity_bkg_calc
      _pd_calc_intensity_total
  17.0      0.0       -34615.37109   .
  17.0      0.0       -33427.93750   .
  17.0      0.0       -32276.81445   .
  18.0      0.0       -31161.00000   .
  19.0      0.0       -30079.51758   .
  17.0      0.0       -29031.42773   .
  17.0      0.0       -28015.80273   .
  17.0      0.0       -27031.72656   .
  18.0      0.0       -26078.34180   .
  18.0      0.0       -25154.74805   .
  18.0      0.0       -24260.15039   .
  18.0      0.0       -23393.71289   .
  18.0      0.0       -22554.64844   .
  19.0      0.0       -21742.16602   .
  18.0      0.0       -20955.52930   .
  18.0      0.0       -20193.98438   .
  18.0      0.0       -19456.82812   .
  18.0      0.0       -18743.35742   .
  18.0      0.0       -18052.87500   .
  18.0      0.0       -17384.73633   .
  18.0      0.0       -16738.29688   .
  18.0      0.0       -16112.91797   .
  18.0      0.0       -15507.98438   .
  18.0      0.0       -14922.89648   .
  18.0      0.0       -14357.08398   .
  18.0      0.0       -13809.96777   .
  18.0      0.0       -13281.00781   .
  18.0      0.0       -12769.65820   .
  18.0      0.0       -12275.39551   .
  18.0      0.0       -11797.71484   .
  18.0      0.0       -11336.11914   .
  18.0      0.0       -10890.12793   .
  19.0      0.0       -10459.26660   .
  19.0      0.0       -10043.08105   .
  18.0      0.0       -9641.12500    .
  19.0      0.0       -9252.97168    .
  19.0      0.0       -8878.19238    .
  19.0      0.0       -8516.38281    .
  19.0      0.0       -8167.14062    .
  19.0      0.0       -7830.08203    .
  19.0      0.0       -7504.82617    .
  19.0      0.0       -7191.01318    .
  19.0      0.0       -6888.27881    .
  19.0      0.0       -6596.28320    .
  19.0      0.0       -6314.68213    .
  19.0      0.0       -6043.15771    .
  20.0      0.0       -5781.38379    .
  20.0      0.0       -5529.05273    .
  20.0      0.0       -5285.86182    .
  20.0      0.0       -5051.52637    .
  20.0      0.0       -4825.75488    .
  20.0      0.0       -4608.27686    .
  20.0      0.0       -4398.81738    .
  20.0      0.0       -4197.12256    .
  21.0      0.0       -4002.93677    .
  21.0      0.0       -3816.01416    .
  21.0      0.0       -3636.11865    .
  22.0      0.0       -3463.01147    .
  23.0      0.0       -3296.47803    .
  24.0      0.0       -3136.29346    .
  25.0      0.0       -2982.24927    .
  27.0      0.0       -2834.13403    .
  30.0      0.0       -2691.75537    .
  34.0      0.0       -2554.91284    .
  39.0      0.0       -2423.42456    .
  45.0      0.0       -2297.10425    .
  52.0      0.0       -2175.77734    .
  59.0      0.0       -2059.27075    .
  66.0      0.0       -1947.41785    .
  73.0      0.0       -1840.05872    .
  81.0      0.0       -1737.03711    .
  89.0      0.0       -1638.19983    .
  99.0      0.0       -1543.40002    .
  110.0     0.0       -1452.49585    .
  124.0     0.0       -1365.35046    .
  137.0     0.0       -1281.82703    .
  150.0     0.0       -1201.79932    .
  162.0     0.0       -1125.13806    .
  173.0     0.0       -1051.72534    .
  184.0     0.0       -981.44049     .
  193.0     0.0       -914.17126     .
  203.0     0.0       -849.80579     .
  212.0     0.0       -788.23822     .
  222.0     0.0       -729.36316     .
  230.0     0.0       -673.08295     .
  237.0     0.0       -619.29883     .
  244.0     0.0       -567.91785     .
  253.0     0.0       -518.85010     .
  260.0     0.0       -472.00427     .
  267.0     0.0       -427.29965     .
  274.0     0.0       -384.65140     .
  280.0     0.0       -343.98199     .
  286.0     0.0       -305.21292     .
  290.0     0.0       -268.27066     .
  294.0     0.0       -233.08424     .
  299.0     0.0       -199.58382     .
  304.0     0.0       -167.70222     .
  309.0     0.0       -137.37489     .
  313.0     0.0       -108.53976     .
  316.0     0.0       -81.13651      .
  320.0     0.0       -55.10646      .
  325.0     0.0       -30.39385      .
  326.0     0.0        -6.94466      .
  328.0     0.0        15.29394      .
  332.0     0.0        36.37231      .
  335.0     0.0        56.33885      .
  336.0     0.0        75.24042      .
  338.0     0.0        93.12311      .
  340.0     0.0        110.02953     .
  342.0     0.0        126.00240     .
  343.0     0.0        141.08165     .
  344.0     0.0        155.30716     .
  346.0     0.0        168.71579     .
  347.0     0.0        181.34416     .
  348.0     0.0        193.22736     .
  348.0     0.0        204.39830     .
  349.0     0.0        214.88985     .
  350.0     0.0        224.73273     .
  350.0     0.0        233.95706     .
  351.0     0.0        242.59145     .
  350.0     0.0        250.66365     .
  351.0     0.0        258.20020     .
  352.0     0.0        265.22684     .
  351.0     0.0        271.76779     .
  351.0     0.0        277.84680     .
  351.0     0.0        283.48648     .
  353.0     0.0        288.70862     .
  352.0     0.0        293.53397     .
  351.0     0.0        297.98257     .
  351.0     0.0        302.07367     .
  350.0     0.0        305.82565     .
  350.0     0.0        309.25623     .
  350.0     0.0        312.38208     .
  349.0     0.0        315.21970     .
  348.0     0.0        317.78439     .
  347.0     0.0        320.09113     .
  347.0     0.0        322.15405     .
  347.0     0.0        323.98691     .
  346.0     0.0        325.60251     .
  345.0     0.0        327.01340     .
  344.0     0.0        328.23148     .
  342.0     0.0        329.26819     .
  342.0     0.0        330.13419     .
  341.0     0.0        330.83994     .
  341.0     0.0        331.39529     .
  340.0     0.0        331.80975     .
  339.0     0.0        332.09219     .
  339.0     0.0        332.25122     .
  337.0     0.0        332.29504     .
  336.0     0.0        332.23145     .
  335.0     0.0        332.06763     .
  334.0     0.0        331.81076     .
  334.0     0.0        331.46756     .
  333.0     0.0        331.04437     .
  332.0     0.0        330.54712     .
  331.0     0.0        329.98166     .
  330.0     0.0        329.35327     .
  329.0     0.0        328.66714     .
  328.0     0.0        327.92819     .
  327.0     0.0        327.14111     .
  325.0     0.0        326.31009     .
  324.0     0.0        325.43933     .
  323.0     0.0        324.53278     .
  322.0     0.0        323.59390     .
  321.0     0.0        322.62650     .
  319.0     0.0        321.63354     .
  319.0     0.0        320.61829     .
  319.0     0.0        319.58347     .
  317.0     0.0        318.53201     .
  316.0     0.0        317.46619     .
  315.0     0.0        316.38858     .
  315.0     0.003175   315.30136     315.30136
  314.0     0.003185   314.20667     314.20667
  312.0     0.003205   313.10638     313.10638
  311.0     0.003215   312.00241     312.00241
  310.0     0.003226   310.89636     310.89636
  309.0     0.003236   309.78995     309.78995
  309.0     0.003236   308.68442     308.68442
  308.0     0.003247   307.58121     307.58121
  307.0     0.003257   306.48160     306.48160
  305.0     0.003279   305.38678     305.38678
  304.0     0.003289   304.29776     304.29776
  302.0     0.003311   303.21548     303.21548
  302.0     0.003311   302.14090     302.14090
  302.0     0.003311   301.07477     301.07477
  301.0     0.003322   300.01785     300.01785
  299.0     0.003344   298.97083     298.97083
  298.0     0.003356   297.93423     297.93423
  297.0     0.003367   296.90872     296.90872
  296.0     0.003378   295.89468     295.89468
  295.0     0.003390   294.89249     294.89249
  293.0     0.003413   293.90268     293.90268
  292.0     0.003425   292.92538     292.92538
  292.0     0.003425   291.96112     291.96112
  291.0     0.003436   291.00974     291.00974
  290.0     0.003448   290.07175     290.07175
  289.0     0.003460   289.14725     289.14725
  288.0     0.003472   288.23627     288.23627
  287.0     0.003484   287.33899     287.33899
  287.0     0.003484   286.45547     286.45547
  286.0     0.003497   285.58554     285.58554
  286.0     0.003497   284.72946     284.72946
  285.0     0.00351    283.88712     283.88712
  283.0     0.00353    283.05841     283.05841
  283.0     0.00353    282.24329     282.24329
  282.0     0.00355    281.44171     281.44171
  281.0     0.00356    280.65350     280.65350
  280.0     0.00357    279.87866     279.87866
  279.0     0.00358    279.11691     279.11691
  278.0     0.00360    278.36819     278.36819
  277.0     0.00361    277.63245     277.63245
  276.0     0.00362    276.90927     276.90927
  276.0     0.00362    276.19864     276.19864
  275.0     0.00364    275.50040     275.50040
  276.0     0.00362    274.81430     274.81430
  275.0     0.00364    274.14008     274.14008
  274.0     0.00365    273.47766     273.47766
  274.0     0.00365    272.82675     272.82675
  273.0     0.00366    272.18716     272.18716
  272.0     0.00368    271.55878     271.55878
  271.0     0.00369    270.94128     270.94128
  271.0     0.00369    270.33438     270.33438
  270.0     0.00370    269.73801     269.73801
  269.0     0.00372    269.15198     269.15198
  268.0     0.00373    268.57596     268.57596
  268.0     0.00373    268.00970     268.00970
  267.0     0.00375    267.45319     267.45319
  267.0     0.00375    266.90598     266.90598
  266.0     0.00376    266.36810     266.36810
  266.0     0.00376    265.83920     265.83920
  266.0     0.00376    265.31909     265.31909
  265.0     0.00377    264.80762     264.80762
  265.0     0.00377    264.30441     264.30441
  265.0     0.00377    263.80951     263.80951
  264.0     0.00379    263.32275     263.32275
  263.0     0.00380    262.84372     262.84372
  262.0     0.00382    262.37241     262.37241
  262.0     0.00382    261.90860     261.90860
  262.0     0.00382    261.45215     261.45215
  261.0     0.00383    261.00281     261.00281
  261.0     0.00383    260.56055     260.56055
  260.0     0.00385    260.12509     260.12509
  259.0     0.00386    259.69641     259.69641
  259.0     0.00386    259.27432     259.27432
  259.0     0.00386    258.85855     258.85855
  258.0     0.00388    258.44919     258.44919
  257.0     0.00389    258.04587     258.04587
  257.0     0.00389    257.64871     257.64871
  257.0     0.00389    257.25751     257.25751
  256.0     0.00391    256.87201     256.87201
  256.0     0.00391    256.49234     256.49234
  256.0     0.00391    256.11823     256.11823
  255.0     0.00392    255.74954     255.74954
  255.0     0.00392    255.38640     255.38640
  255.0     0.00392    255.02850     255.02850
  255.0     0.00392    254.67596     254.67596
  254.0     0.00394    254.32848     254.32848
  253.0     0.00395    253.98611     253.98611
  253.0     0.00395    253.64877     253.64877
  253.0     0.00395    253.31636     253.31636
  253.0     0.00395    252.98885     252.98885
  253.0     0.00395    252.66624     252.66624
  252.0     0.00397    252.34831     252.34831
  252.0     0.00397    252.03520     252.03520
  252.0     0.00397    251.72681     251.72681
  251.0     0.00398    251.42288     251.42288
  251.0     0.00398    251.12367     251.12367
  251.0     0.00398    250.82904     250.82904
  251.0     0.00398    250.53891     250.53891
  250.0     0.00400    250.25331     250.25331
  250.0     0.00400    249.97211     249.97211
  250.0     0.00400    249.69542     249.69542
  250.0     0.00400    249.42316     249.42316
  249.0     0.00402    249.15521     249.15521
  249.0     0.00402    248.89174     248.89174
  249.0     0.00402    248.63264     248.63264
  249.0     0.00402    248.37785     248.37785
  248.0     0.00403    248.12747     248.12747
  248.0     0.00403    247.88138     247.88138
  247.0     0.00405    247.63966     247.63966
  248.0     0.00403    247.40228     247.40228
  248.0     0.00403    247.16916     247.16916
  247.0     0.00405    246.94038     246.94038
  246.0     0.00407    246.71600     246.71600
  246.0     0.00407    246.49577     246.49577
  245.0     0.00408    246.28003     246.28003
  245.0     0.00408    246.06854     246.06854
  245.0     0.00408    245.86133     245.86133
  246.0     0.00407    245.65849     245.65849
  245.0     0.00408    245.45998     245.45998
  245.0     0.00408    245.26579     245.26579
  244.0     0.00410    245.07593     245.07593
  244.0     0.00410    244.89038     244.89038
  245.0     0.00408    244.70923     244.70923
  245.0     0.00408    244.53246     244.53246
  244.0     0.00410    244.35994     244.35994
  245.0     0.00408    244.19189     244.19189
  245.0     0.00408    244.02815     244.02815
  244.0     0.00410    243.86876     243.86876
  244.0     0.00410    243.71379     243.71379
  244.0     0.00410    243.56316     243.56316
  244.0     0.00410    243.41693     243.41693
  244.0     0.00410    243.27512     243.27512
  244.0     0.00410    243.13771     243.13771
  244.0     0.00410    243.00468     243.00468
  244.0     0.00410    242.87605     242.87605
  244.0     0.00410    242.75186     242.75186
  244.0     0.00410    242.63203     242.63203
  243.0     0.00412    242.51657     242.51657
  243.0     0.00412    242.40553     242.40553
  243.0     0.00412    242.29893     242.29893
  243.0     0.00412    242.19669     242.19669
  243.0     0.00412    242.09889     242.09889
  242.0     0.00413    242.00545     242.00545
  241.0     0.00415    241.91637     241.91637
  242.0     0.00413    241.83171     241.83171
  241.0     0.00415    241.75145     241.75145
  241.0     0.00415    241.67548     241.67548
  241.0     0.00415    241.60394     241.60394
  241.0     0.00415    241.53671     241.53671
  241.0     0.00415    241.47383     241.47383
  241.0     0.00415    241.41527     241.41527
  241.0     0.00415    241.36101     241.36101
  241.0     0.00415    241.31108     241.31108
  241.0     0.00415    241.26541     241.26541
  242.0     0.00413    241.22400     241.22400
  241.0     0.00415    241.18686     241.18686
  241.0     0.00415    241.15390     241.15390
  241.0     0.00415    241.12521     241.12521
  241.0     0.00415    241.10074     241.10074
  241.0     0.00415    241.08031     241.08031
  241.0     0.00415    241.06419     241.06419
  242.0     0.00413    241.05205     241.05205
  241.0     0.00415    241.04404     241.04404
  241.0     0.00415    241.04013     241.04013
  242.0     0.00413    241.04025     241.04025
  242.0     0.00413    241.04440     241.04440
  242.0     0.00413    241.05255     241.05255
  241.0     0.00415    241.06458     241.06458
  241.0     0.00415    241.08060     241.08060
  242.0     0.00413    241.10052     241.10052
  242.0     0.00413    241.12428     241.12428
  242.0     0.00413    241.15184     241.15184
  242.0     0.00413    241.18323     241.18323
  242.0     0.00413    241.21837     241.21837
  243.0     0.00412    241.25719     241.25719
  243.0     0.00412    241.29974     241.29974
  243.0     0.00412    241.34586     241.34586
  243.0     0.00412    241.39566     241.39566
  243.0     0.00412    241.44899     241.44899
  243.0     0.00412    241.50584     241.50584
  242.0     0.00413    241.56618     241.56618
  242.0     0.00413    241.62999     241.62999
  243.0     0.00412    241.69713     241.69713
  243.0     0.00412    241.76770     241.76770
  243.0     0.00412    241.84146     241.84146
  244.0     0.00410    241.91866     241.91866
  244.0     0.00410    241.99893     241.99893
  244.0     0.00410    242.08247     242.08247
  244.0     0.00410    242.16911     242.16911
  243.0     0.00412    242.25888     242.25888
  244.0     0.00410    242.35161     242.35161
  244.0     0.00410    242.44739     242.44739
  245.0     0.00408    242.54613     242.54613
  245.0     0.00408    242.64775     242.64775
  245.0     0.00408    242.75217     242.75217
  246.0     0.00407    242.85944     242.85944
  246.0     0.00407    242.96947     242.96947
  246.0     0.00407    243.08215     243.08215
  247.0     0.00405    243.19751     245.48758
  247.0     0.00405    243.31555     245.94185
  248.0     0.00403    243.43608     246.47734
  249.0     0.00402    243.55917     247.12044
  250.0     0.00400    243.68465     247.91043
  251.0     0.00398    243.81261     248.91687
  253.0     0.00395    243.94295     250.30815
  256.0     0.00391    244.07553     252.62097
  261.0     0.00383    244.21045     257.57919
  272.0     0.00368    244.34758     269.80612
  303.0     0.003300   244.48682     298.60571
  353.0     0.002833   244.62822     356.26117
  415.0     0.002410   244.77171     448.53561
  550.0     0.001818   244.91721     560.16071
  670.0     0.001493   245.06470     648.34735
  692.0     0.001445   245.21413     661.11621
  602.0     0.001661   245.36542     589.45972
  478.0     0.002092   245.51855     479.27866
  352.0     0.002841   245.67345     379.28970
  293.0     0.003413   245.83014     312.37720
  272.0     0.00368    245.98849     277.15179
  262.0     0.00382    246.14854     261.81137
  259.0     0.00386    246.31021     255.79140
  256.0     0.00391    246.47340     253.30469
  253.0     0.00395    246.63806     252.03815
  252.0     0.00397    246.80429     251.24556
  251.0     0.00398    246.97192     250.69899
  251.0     0.00398    247.14098     250.31310
  250.0     0.00400    247.31131     250.04271
  249.0     0.00402    247.48300     247.48300
  249.0     0.00402    247.65598     247.65598
  249.0     0.00402    247.83014     247.83014
  249.0     0.00402    248.00549     248.00549
  249.0     0.00402    248.18207     248.18207
  249.0     0.00402    248.35963     248.35963
  249.0     0.00402    248.53836     248.53836
  249.0     0.00402    248.71812     248.71812
  249.0     0.00402    248.89882     248.89882
  249.0     0.00402    249.08052     249.08052
  249.0     0.00402    249.26312     249.26312
  250.0     0.00400    249.44664     249.44664
  251.0     0.00398    249.63100     249.63100
  251.0     0.00398    249.81616     249.81616
  250.0     0.00400    250.00217     250.00217
  250.0     0.00400    250.18890     250.18890
  250.0     0.00400    250.37639     250.37639
  250.0     0.00400    250.56454     250.56454
  251.0     0.00398    250.75339     250.75339
  251.0     0.00398    250.94283     250.94283
  252.0     0.00397    251.13293     251.13293
  251.0     0.00398    251.32359     251.32359
  251.0     0.00398    251.51482     251.51482
  252.0     0.00397    251.70662     251.70662
  252.0     0.00397    251.89883     251.89883
  253.0     0.00395    252.09155     252.09155
  252.0     0.00397    252.28477     252.28477
  253.0     0.00395    252.47835     252.47835
  253.0     0.00395    252.67239     252.67239
  253.0     0.00395    252.86679     252.86679
  253.0     0.00395    253.06163     253.06163
  253.0     0.00395    253.25676     253.25676
  254.0     0.00394    253.45222     253.45222
  254.0     0.00394    253.64796     253.64796
  255.0     0.00392    253.84404     253.84404
  255.0     0.00392    254.04033     254.04033
  255.0     0.00392    254.23695     254.23695
  255.0     0.00392    254.43373     254.43373
  254.0     0.00394    254.63080     254.63080
  255.0     0.00392    254.82803     254.82803
  256.0     0.00391    255.02550     255.02550
  256.0     0.00391    255.22310     255.22310
  256.0     0.00391    255.42091     255.42091
  256.0     0.00391    255.61884     255.61884
  256.0     0.00391    255.81696     255.81696
  257.0     0.00389    256.01514     256.01514
  257.0     0.00389    256.21353     256.21353
  258.0     0.00388    256.41199     256.41199
  258.0     0.00388    256.61053     256.61053
  258.0     0.00388    256.80917     256.80917
  259.0     0.00386    257.00793     257.00793
  260.0     0.00385    257.20679     257.20679
  261.0     0.00383    257.40570     257.40570
  261.0     0.00383    257.60471     257.60471
  262.0     0.00382    257.80377     257.80377
  263.0     0.00380    258.00278     258.00278
  264.0     0.00379    258.20193     258.20193
  266.0     0.00376    258.40112     266.62363
  268.0     0.00373    258.60037     267.98059
  270.0     0.00370    258.79965     269.59659
  274.0     0.00365    258.99899     271.55817
  277.0     0.00361    259.19836     274.01123
  282.0     0.00355    259.39780     277.28116
  288.0     0.003472   259.59720     282.28400
  297.0     0.003367   259.79666     291.71054
  311.0     0.003215   259.99612     312.63403
  349.0     0.002865   260.19568     360.37213
  452.0     0.002212   260.39523     460.48544
  642.0     0.001558   260.59482     641.95709
  969.0     0.001032   260.79446     916.29663
  1298.0    0.000770   260.99405     1249.81775
  1529.0    0.000654   261.19379     1550.54785
  1610.0    0.000621   261.39352     1692.34741
  1519.0    0.000658   261.59332     1598.49158
  1350.0    0.000741   261.79315     1321.33118
  1086.0    0.000921   261.99292     985.63373
  718.0     0.001393   262.19287     694.33795
  419.0     0.002387   262.39288     493.36081
  346.0     0.002890   262.59296     378.60153
  320.0     0.003125   262.79291     322.57617
  306.0     0.003268   262.99319     297.98361
  296.0     0.003378   263.19339     287.32202
  289.0     0.003460   263.39371     282.10098
  284.0     0.00352    263.59412     278.97379
  281.0     0.00356    263.79456     276.78470
  279.0     0.00358    263.99515     275.13416
  277.0     0.00361    264.19574     273.85306
  275.0     0.00364    264.39655     264.39655
  274.0     0.00365    264.59729     264.59729
  272.0     0.00368    264.79834     264.79834
  271.0     0.00369    264.99939     264.99939
  270.0     0.00370    265.20065     265.20065
  269.0     0.00372    265.40198     265.40198
  269.0     0.00372    265.60345     265.60345
  269.0     0.00372    265.80505     265.80505
  269.0     0.00372    266.00671     266.00671
  268.0     0.00373    266.20871     266.20871
  268.0     0.00373    266.41074     266.41074
  268.0     0.00373    266.61295     266.61295
  268.0     0.00373    266.81531     266.81531
  268.0     0.00373    267.01782     267.01782
  268.0     0.00373    267.22061     267.22061
  268.0     0.00373    267.42346     267.42346
  268.0     0.00373    267.62659     267.62659
  268.0     0.00373    267.82986     267.82986
  269.0     0.00372    268.03342     268.03342
  270.0     0.00370    268.23712     268.23712
  270.0     0.00370    268.44107     268.44107
  269.0     0.00372    268.64517     268.64517
  269.0     0.00372    268.84949     268.84949
  269.0     0.00372    269.05408     269.05408
  270.0     0.00370    269.25897     269.25897
  269.0     0.00372    269.46402     269.46402
  270.0     0.00370    269.66931     269.66931
  270.0     0.00370    269.87482     269.87482
  270.0     0.00370    270.08066     270.08066
  270.0     0.00370    270.28665     270.28665
  270.0     0.00370    270.49301     270.49301
  271.0     0.00369    270.69952     270.69952
  272.0     0.00368    270.90637     270.90637
  272.0     0.00368    271.11356     271.11356
  271.0     0.00369    271.32089     271.32089
  271.0     0.00369    271.52856     271.52856
  271.0     0.00369    271.73648     271.73648
  271.0     0.00369    271.94476     271.94476
  272.0     0.00368    272.15320     272.15320
  272.0     0.00368    272.36200     272.36200
  273.0     0.00366    272.57111     272.57111
  273.0     0.00366    272.78046     272.78046
  272.0     0.00368    272.99008     272.99008
  272.0     0.00368    273.20004     273.24023
  273.0     0.00366    273.41031     273.45615
  273.0     0.00366    273.62094     273.67371
  273.0     0.00366    273.83176     273.89322
  273.0     0.00366    274.04291     274.11603
  274.0     0.00365    274.25436     274.34515
  275.0     0.00364    274.46606     274.58884
  275.0     0.00364    274.67816     274.86816
  276.0     0.00362    274.89044     275.22775
  277.0     0.00361    275.10303     275.74594
  278.0     0.00360    275.31601     276.52637
  279.0     0.00358    275.52917     277.65347
  281.0     0.00356    275.74277     279.11334
  283.0     0.00353    275.95657     280.71857
  284.0     0.00352    276.17059     282.10068
  283.0     0.00353    276.38495     282.82123
  283.0     0.00353    276.59961     282.64444
  282.0     0.00355    276.81461     281.75540
  280.0     0.00357    277.02979     280.58444
  279.0     0.00358    277.24530     279.51904
  278.0     0.00360    277.46106     278.77246
  278.0     0.00360    277.67719     278.37848
  278.0     0.00360    277.89337     278.26028
  278.0     0.00360    278.10999     278.31369
  278.0     0.00360    278.32681     278.45584
  278.0     0.00360    278.54388     278.63782
  278.0     0.00360    278.76114     278.83618
  278.0     0.00360    278.97870     279.04150
  278.0     0.00360    279.19650     279.25031
  279.0     0.00358    279.41455     279.46124
  279.0     0.00358    279.63278     279.63278
  279.0     0.00358    279.85123     279.85123
  279.0     0.00358    280.06995     280.06995
  279.0     0.00358    280.28879     280.28879
  279.0     0.00358    280.50787     280.50787
  280.0     0.00357    280.72714     280.72714
  280.0     0.00357    280.94662     280.94662
  280.0     0.00357    281.16620     281.16620
  280.0     0.00357    281.38605     281.38605
  280.0     0.00357    281.60599     281.60599
  281.0     0.00356    281.82617     281.82617
  282.0     0.00355    282.04636     282.04636
  281.0     0.00356    282.26678     282.26678
  281.0     0.00356    282.48740     282.48740
  282.0     0.00355    282.70804     282.70804
  282.0     0.00355    282.92874     282.92874
  281.0     0.00356    283.14969     283.14969
  282.0     0.00355    283.37057     283.37057
  283.0     0.00353    283.59158     283.59158
  284.0     0.00352    283.81284     283.81284
  284.0     0.00352    284.03406     284.03406
  285.0     0.00351    284.25528     284.25528
  285.0     0.00351    284.47653     284.47653
  286.0     0.003497   284.69791     284.69791
  287.0     0.003484   284.91931     284.91931
  288.0     0.003472   285.14075     285.14075
  290.0     0.003448   285.36206     285.36206
  292.0     0.003425   285.58347     285.58347
  292.0     0.003425   285.80487     285.80487
  290.0     0.003448   286.02628     286.02628
  288.0     0.003472   286.24762     286.24762
  288.0     0.003472   286.46887     286.46887
  288.0     0.003472   286.69016     286.69016
  288.0     0.003472   286.91135     286.91135
  288.0     0.003472   287.13242     287.13242
  287.0     0.003484   287.35339     287.41687
  288.0     0.003472   287.57431     287.64713
  288.0     0.003472   287.79517     287.87988
  289.0     0.003460   288.01581     288.11694
  289.0     0.003460   288.23627     288.36340
  289.0     0.003460   288.45673     288.63251
  289.0     0.003460   288.67697     288.95370
  289.0     0.003460   288.89706     289.38553
  290.0     0.003448   289.11697     290.02255
  291.0     0.003436   289.33667     290.98376
  292.0     0.003425   289.55630     292.36362
  292.0     0.003425   289.77557     294.15082
  293.0     0.003413   289.99463     296.15253
  293.0     0.003413   290.21353     297.97836
  294.0     0.003401   290.43216     299.13046
  295.0     0.003390   290.65054     299.24179
  296.0     0.003378   290.86868     298.35794
  296.0     0.003378   291.08652     296.89670
  296.0     0.003378   291.30396     295.34833
  296.0     0.003378   291.52124     294.06830
  296.0     0.003378   291.73825     293.21030
  295.0     0.003390   291.95486     292.75772
  295.0     0.003390   292.17117     292.60580
  295.0     0.003390   292.38718     292.63791
  295.0     0.003390   292.60272     292.76617
  295.0     0.003390   292.81808     292.93893
  295.0     0.003390   293.03290     293.13031
  295.0     0.003390   293.24744     293.32953
  295.0     0.003390   293.46158     293.53238
  295.0     0.003390   293.67523     293.67523
  295.0     0.003390   293.88858     293.88858
  295.0     0.003390   294.10150     294.10150
  295.0     0.003390   294.31400     294.31400
  295.0     0.003390   294.52588     294.52588
  296.0     0.003378   294.73761     294.73761
  296.0     0.003378   294.94870     294.94870
  297.0     0.003367   295.15936     295.15936
  298.0     0.003356   295.36954     295.36954
  298.0     0.003356   295.57922     295.57922
  299.0     0.003344   295.78845     295.78845
  300.0     0.003333   295.99719     295.99719
  300.0     0.003333   296.20538     296.20538
  300.0     0.003333   296.41312     296.41312
  300.0     0.003333   296.62024     296.62024
  300.0     0.003333   296.82687     296.82687
  301.0     0.003322   297.03299     297.03299
  301.0     0.003322   297.23853     297.23853
  302.0     0.003311   297.44354     297.44354
  302.0     0.003311   297.64798     297.64798
  302.0     0.003311   297.85184     297.85184
  304.0     0.003289   298.05515     298.05515
  304.0     0.003289   298.25781     298.25781
  304.0     0.003289   298.45993     298.45993
  305.0     0.003279   298.66150     298.66150
  306.0     0.003268   298.86234     298.86234
  307.0     0.003257   299.06277     299.06277
  308.0     0.003247   299.26242     299.26242
  308.0     0.003247   299.46149     299.46149
  310.0     0.003226   299.65997     305.10800
  312.0     0.003205   299.85782     306.10248
  313.0     0.003195   300.05502     307.33435
  316.0     0.003165   300.25165     309.01596
  319.0     0.003135   300.44754     311.68109
  324.0     0.003086   300.64288     316.59259
  330.0     0.003030   300.83752     326.41617
  340.0     0.002941   301.03156     346.00812
  357.0     0.002801   301.22495     382.72723
  407.0     0.002457   301.41760     445.24945
  587.0     0.001704   301.60962     540.02338
  627.0     0.001595   301.80099     665.75958
  818.0     0.001222   301.99170     808.52252
  906.0     0.001104   302.18170     940.71332
  910.0     0.001099   302.37112     1026.56848
  985.0     0.001015   302.55984     1036.56506
  969.0     0.001032   302.74786     966.93335
  890.0     0.001124   302.93521     842.71985
  786.0     0.001272   303.12189     699.89105
  712.0     0.001404   303.30792     568.74396
  426.0     0.002347   303.49326     466.54950
  354.0     0.002825   303.67792     397.21017
  342.0     0.002924   303.86182     355.57272
  333.0     0.003003   304.04520     333.07471
  327.0     0.003058   304.22781     321.86185
  324.0     0.003086   304.40970     316.48062
  321.0     0.003115   304.59113     313.81677
  319.0     0.003135   304.77170     312.34732
  317.0     0.003155   304.95154     311.41321
  316.0     0.003165   305.13086     305.13086
  314.0     0.003185   305.30945     305.30945
  312.0     0.003205   305.48740     305.48740
  312.0     0.003205   305.66464     305.66464
  312.0     0.003205   305.84119     305.84119
  311.0     0.003215   306.01721     306.01721
  310.0     0.003226   306.19254     306.19254
  310.0     0.003226   306.36713     306.36713
  310.0     0.003226   306.54114     306.54114
  310.0     0.003226   306.71448     306.71448
  310.0     0.003226   306.88724     306.88724
  310.0     0.003226   307.05930     307.05930
  310.0     0.003226   307.23074     307.23074
  309.0     0.003236   307.40146     307.40146
  309.0     0.003236   307.57172     307.57172
  309.0     0.003236   307.74127     307.74127
  308.0     0.003247   307.91019     307.91019
  308.0     0.003247   308.07852     308.07852
  308.0     0.003247   308.24625     308.24625
  308.0     0.003247   308.41333     308.41333
  308.0     0.003247   308.57990     308.57990
  308.0     0.003247   308.74582     308.74582
  308.0     0.003247   308.91116     308.91116
  309.0     0.003236   309.07593     309.07593
  309.0     0.003236   309.24017     309.24017
  309.0     0.003236   309.40387     309.40387
  309.0     0.003236   309.56686     309.56686
  309.0     0.003236   309.72940     309.72940
  310.0     0.003226   309.89145     309.89145
  309.0     0.003236   310.05292     310.05292
  310.0     0.003226   310.21396     310.21396
  310.0     0.003226   310.37442     310.37442
  310.0     0.003226   310.53424     310.53424
  310.0     0.003226   310.69370     310.69370
  310.0     0.003226   310.85260     310.85260
  310.0     0.003226   311.01108     311.01108
  310.0     0.003226   311.16898     311.16898
  310.0     0.003226   311.32645     311.32645
  311.0     0.003215   311.48355     311.48355
  311.0     0.003215   311.64008     311.64008
  311.0     0.003215   311.79626     311.79626
  311.0     0.003215   311.95193     311.95193
  312.0     0.003205   312.10727     312.10727
  312.0     0.003205   312.26205     312.26205
  313.0     0.003195   312.41653     312.41653
  313.0     0.003195   312.57065     312.57065
  313.0     0.003195   312.72427     312.72427
  313.0     0.003195   312.87759     312.87759
  313.0     0.003195   313.03058     313.03058
  313.0     0.003195   313.18311     313.18311
  313.0     0.003195   313.33542     313.33542
  313.0     0.003195   313.48730     313.48730
  314.0     0.003185   313.63885     313.63885
  314.0     0.003185   313.79016     313.79016
  314.0     0.003185   313.94113     313.94113
  314.0     0.003185   314.09183     314.09183
  315.0     0.003175   314.24216     314.24216
  315.0     0.003175   314.39230     314.39230
  314.0     0.003185   314.54214     314.54214
  315.0     0.003175   314.69174     314.69174
  315.0     0.003175   314.84103     314.84103
  315.0     0.003175   314.99023     314.99023
  315.0     0.003175   315.13913     315.13913
  315.0     0.003175   315.28781     315.28781
  315.0     0.003175   315.43634     315.43634
  315.0     0.003175   315.58463     315.58463
  316.0     0.003165   315.73282     315.73282
  317.0     0.003155   315.88080     315.88080
  316.0     0.003165   316.02869     316.02869
  316.0     0.003165   316.17636     316.17636
  316.0     0.003165   316.32397     316.32397
  317.0     0.003155   316.47144     316.47144
  320.0     0.003125   316.61880     316.61880
  324.0     0.003086   316.76602     316.76602
  321.0     0.003115   316.91336     317.01913
  318.0     0.003145   317.06039     317.18149
  318.0     0.003145   317.20740     317.34912
  318.0     0.003145   317.35440     317.52734
  318.0     0.003145   317.50140     317.72833
  318.0     0.003145   317.64835     317.97812
  318.0     0.003145   317.79520     318.32654
  318.0     0.003145   317.94220     318.85712
  319.0     0.003135   318.08908     319.68726
  320.0     0.003125   318.23602     320.94940
  321.0     0.003115   318.38300     322.74103
  322.0     0.003106   318.52997     325.05273
  324.0     0.003086   318.67712     327.70172
  328.0     0.003049   318.82428     330.30878
  336.0     0.002976   318.97144     332.35257
  340.0     0.002941   319.11871     333.31818
  334.0     0.002994   319.26608     332.94516
  329.0     0.003040   319.41360     331.40219
  326.0     0.003067   319.56119     329.16983
  324.0     0.003086   319.70895     326.78546
  324.0     0.003086   319.85684     324.66812
  323.0     0.003096   320.00485     323.04614
  322.0     0.003106   320.15302     321.96387
  321.0     0.003115   320.30133     321.34146
  322.0     0.003106   320.44989     321.04926
  322.0     0.003106   320.59860     320.96338
  322.0     0.003106   320.74750     320.99231
  322.0     0.003106   320.89673     321.07935
  322.0     0.003106   321.04605     321.19370
  322.0     0.003106   321.19559     321.32080
  322.0     0.003106   321.34537     321.34537
  322.0     0.003106   321.49548     321.49548
  322.0     0.003106   321.64575     321.64575
  322.0     0.003106   321.79639     321.79639
  322.0     0.003106   321.94720     321.94720
  322.0     0.003106   322.09836     322.09836
  322.0     0.003106   322.24979     322.24979
  323.0     0.003096   322.40164     322.40164
  324.0     0.003086   322.55365     322.55365
  324.0     0.003086   322.70602     322.70602
  325.0     0.003077   322.85870     322.85870
  324.0     0.003086   323.01175     323.01175
  324.0     0.003086   323.16519     323.16519
  325.0     0.003077   323.31888     323.31888
  325.0     0.003077   323.47293     323.47293
  325.0     0.003077   323.62738     323.62738
  325.0     0.003077   323.78229     323.78229
  326.0     0.003067   323.93750     325.14883
  327.0     0.003058   324.09308     325.48825
  327.0     0.003058   324.24908     325.90433
  327.0     0.003058   324.40549     326.47794
  329.0     0.003040   324.56229     327.38577
  332.0     0.003012   324.71954     328.98026
  336.0     0.002976   324.87717     331.88794
  342.0     0.002924   325.03528     337.07980
  350.0     0.002857   325.19382     345.82059
  360.0     0.002778   325.35278     359.39233
  371.0     0.002695   325.51218     378.54208
  386.0     0.002591   325.67206     402.78644
  420.0     0.002381   325.83234     429.85263
  478.0     0.002092   325.99307     455.61734
  526.0     0.001901   326.15436     474.76151
  510.0     0.001961   326.31595     482.32922
  469.0     0.002132   326.47812     476.09497
  435.0     0.002299   326.64084     457.99182
  408.0     0.002451   326.80392     432.85645
  386.0     0.002591   326.96759     406.04791
  369.0     0.002710   327.13174     381.81216
  355.0     0.002817   327.29630     362.56668
  346.0     0.002890   327.46133     348.91522
  339.0     0.002950   327.62695     340.17700
  336.0     0.002976   327.79315     335.08893
  334.0     0.002994   327.95963     332.37152
  333.0     0.003003   328.12680     331.02859
  332.0     0.003012   328.29443     330.40866
  332.0     0.003012   328.46249     330.14218
  332.0     0.003012   328.63116     330.04260
  331.0     0.003021   328.80026     328.80026
  330.0     0.003030   328.96985     328.96985
  330.0     0.003030   329.14005     329.14005
  330.0     0.003030   329.31076     329.31076
  331.0     0.003021   329.48196     329.48196
  331.0     0.003021   329.65366     329.65366
  330.0     0.003030   329.82587     329.82587
  330.0     0.003030   329.99857     329.99857
  330.0     0.003030   330.17181     330.17181
  330.0     0.003030   330.34561     330.34561
  331.0     0.003021   330.51984     330.51984
  331.0     0.003021   330.69464     330.69464
  331.0     0.003021   330.86990     330.86990
  330.0     0.003030   331.04575     331.04575
  331.0     0.003021   331.22195     331.22195
  331.0     0.003021   331.39874     331.41010
  332.0     0.003012   331.57605     331.58948
  332.0     0.003012   331.75385     331.77051
  332.0     0.003012   331.93207     331.95453
  332.0     0.003012   332.11087     332.14413
  333.0     0.003003   332.29013     332.34390
  332.0     0.003012   332.46979     332.56079
  333.0     0.003003   332.65005     332.80460
  334.0     0.002994   332.83072     333.08505
  335.0     0.002985   333.01184     333.40955
  335.0     0.002985   333.19348     333.77716
  334.0     0.002994   333.37552     334.17435
  334.0     0.002994   333.55807     334.57358
  334.0     0.002994   333.74100     334.93588
  334.0     0.002994   333.92441     335.22043
  334.0     0.002994   334.10828     335.39960
  335.0     0.002985   334.29248     335.47473
  335.0     0.002985   334.47723     335.47528
  335.0     0.002985   334.66232     335.44241
  336.0     0.002976   334.84781     335.41434
  336.0     0.002976   335.03366     335.41751
  336.0     0.002976   335.22003     335.46436
  336.0     0.002976   335.40677     335.55466
  336.0     0.002976   335.59378     335.68082
  336.0     0.002976   335.78119     335.83270
  336.0     0.002976   335.96899     336.00110
  336.0     0.002976   336.15717     336.17896
  336.0     0.002976   336.34564     336.36200
  336.0     0.002976   336.53439     336.54758
  336.0     0.002976   336.72354     336.72354
  337.0     0.002967   336.91299     336.91299
  337.0     0.002967   337.10275     337.10275
  337.0     0.002967   337.29282     337.29282
  338.0     0.002959   337.48312     337.48312
  337.0     0.002967   337.67371     337.67371
  337.0     0.002967   337.86453     337.86453
  338.0     0.002959   338.05560     338.05560
  339.0     0.002950   338.24695     338.24695
  339.0     0.002950   338.43848     338.43848
  339.0     0.002950   338.63028     338.63028
  339.0     0.002950   338.82224     338.82224
  339.0     0.002950   339.01443     339.01443
  339.0     0.002950   339.20676     339.27933
  339.0     0.002950   339.39920     339.48486
  340.0     0.002941   339.59186     339.69833
  341.0     0.002933   339.78470     339.92776
  341.0     0.002933   339.97754     340.18863
  341.0     0.002933   340.17056     340.50848
  342.0     0.002924   340.36371     340.92938
  343.0     0.002915   340.55685     341.50742
  343.0     0.002915   340.75006     342.30359
  345.0     0.002899   340.94333     343.36374
  346.0     0.002890   341.13675     344.69052
  348.0     0.002874   341.33011     346.21591
  350.0     0.002857   341.52350     347.78873
  350.0     0.002857   341.71683     349.18726
  350.0     0.002857   341.91019     350.16306
  349.0     0.002865   342.10345     350.52121
  348.0     0.002874   342.29675     350.21677
  346.0     0.002890   342.48984     349.38113
  345.0     0.002899   342.68295     348.24915
  345.0     0.002899   342.87595     347.06311
  344.0     0.002907   343.06882     346.01199
  344.0     0.002907   343.26151     345.20410
  345.0     0.002899   343.45419     344.66861
  344.0     0.002907   343.64648     344.37674
  344.0     0.002907   343.83871     344.27209
  345.0     0.002899   344.03079     344.29428
  345.0     0.002899   344.22256     344.39359
  345.0     0.002899   344.41409     344.53571
  345.0     0.002899   344.60535     344.69986
  346.0     0.002890   344.79645     344.87476
  346.0     0.002890   344.98712     344.98712
  346.0     0.002890   345.17758     345.17758
  346.0     0.002890   345.36768     345.36768
  346.0     0.002890   345.55756     345.55756
  346.0     0.002890   345.74689     345.74689
  346.0     0.002890   345.93591     345.93591
  347.0     0.002882   346.12457     346.12457
  348.0     0.002874   346.31277     346.31277
  348.0     0.002874   346.50055     346.50055
  348.0     0.002874   346.68799     346.68799
  349.0     0.002865   346.87473     348.12125
  349.0     0.002865   347.06116     348.52328
  350.0     0.002857   347.24695     349.04471
  351.0     0.002849   347.43234     349.80911
  352.0     0.002841   347.61707     351.05383
  353.0     0.002833   347.80130     353.19531
  356.0     0.002809   347.98499     356.88504
  361.0     0.002770   348.16803     363.01303
  368.0     0.002717   348.35043     372.59613
  379.0     0.002639   348.53223     386.50272
  393.0     0.002545   348.71338     405.02921
  415.0     0.002410   348.89383     427.44360
  464.0     0.002155   349.07361     451.69162
  522.0     0.001916   349.25262     474.45319
  540.0     0.001852   349.43094     491.65390
  521.0     0.001919   349.60855     499.51617
  495.0     0.002020   349.78537     496.08707
  471.0     0.002123   349.96140     482.30325
  444.0     0.002252   350.13666     461.45767
  423.0     0.002364   350.31107     437.66891
  401.0     0.002494   350.48471     414.62085
  383.0     0.002611   350.65744     394.86328
  370.0     0.002703   350.82922     379.59662
  362.0     0.002762   351.00015     368.85428
  358.0     0.002793   351.17023     361.92407
  355.0     0.002817   351.33936     357.80261
  354.0     0.002825   351.50751     355.53207
  354.0     0.002825   351.67480     354.36871
  354.0     0.002825   351.84103     353.81433
  354.0     0.002825   352.00632     353.57343
  353.0     0.002833   352.17053     352.17053
  353.0     0.002833   352.33374     352.33374
  352.0     0.002841   352.49594     352.49594
  353.0     0.002833   352.65717     352.65717
  353.0     0.002833   352.81720     352.81720
  352.0     0.002841   352.97617     352.97617
  352.0     0.002841   353.13400     353.13400
  352.0     0.002841   353.29074     353.29074
  352.0     0.002841   353.44638     353.44638
  353.0     0.002833   353.60083     353.60083
  353.0     0.002833   353.75418     353.75418
  352.0     0.002841   353.90634     353.90634
  352.0     0.002841   354.05731     354.05731
  353.0     0.002833   354.20706     354.20706
  353.0     0.002833   354.35553     354.35553
  355.0     0.002817   354.50287     354.50287
  355.0     0.002817   354.64896     354.64902
  355.0     0.002817   354.79382     354.79388
  355.0     0.002817   354.93732     354.93744
  354.0     0.002825   355.07959     355.07971
  354.0     0.002825   355.22049     355.22067
  354.0     0.002825   355.36020     355.36044
  355.0     0.002817   355.49854     355.49884
  354.0     0.002825   355.63565     355.63596
  354.0     0.002825   355.77139     355.77176
  354.0     0.002825   355.90582     355.90613
  354.0     0.002825   356.03879     356.03909
  354.0     0.002825   356.17059     356.17084
  354.0     0.002825   356.30090     356.30109
  355.0     0.002817   356.42984     356.42996
  355.0     0.002817   356.55737     356.55750
  354.0     0.002825   356.68356     356.68362
  355.0     0.002817   356.80844     356.80850
  355.0     0.002817   356.93188     356.93188
  355.0     0.002817   357.05386     357.05386
  355.0     0.002817   357.17450     357.17450
  355.0     0.002817   357.29367     357.29367
  355.0     0.002817   357.41144     357.41144
  356.0     0.002809   357.52783     357.52783
  356.0     0.002809   357.64276     357.64276
  355.0     0.002817   357.75623     357.75623
  356.0     0.002809   357.86829     357.86829
  356.0     0.002809   357.97894     357.97894
  357.0     0.002801   358.08817     358.08817
  357.0     0.002801   358.19601     358.19601
  357.0     0.002801   358.30234     358.30234
  358.0     0.002793   358.40726     358.40726
  358.0     0.002793   358.51074     358.70590
  358.0     0.002793   358.61285     358.85712
  359.0     0.002786   358.71353     359.04324
  360.0     0.002778   358.81274     359.29709
  361.0     0.002770   358.91061     359.67307
  362.0     0.002762   359.00702     360.25217
  363.0     0.002755   359.10199     361.14038
  365.0     0.002740   359.19562     362.45389
  367.0     0.002725   359.28775     364.28699
  368.0     0.002717   359.37848     366.66660
  370.0     0.002703   359.46799     369.50470
  372.0     0.002688   359.55606     372.56769
  373.0     0.002681   359.64270     375.48309
  374.0     0.002674   359.72806     377.79132
  374.0     0.002674   359.81192     379.04938
  373.0     0.002681   359.89459     378.98819
  373.0     0.002681   359.97586     377.64215
  371.0     0.002695   360.05585     375.33136
  371.0     0.002695   360.13449     372.51364
  369.0     0.002710   360.21179     369.63708
  367.0     0.002725   360.28790     367.04758
  367.0     0.002725   360.36276     364.94684
  366.0     0.002732   360.43622     363.39505
  365.0     0.002740   360.50851     362.34708
  364.0     0.002747   360.57968     361.70050
  364.0     0.002747   360.64957     361.33914
  363.0     0.002755   360.71820     361.16168
  363.0     0.002755   360.78577     361.09302
  363.0     0.002755   360.85211     361.08371
  363.0     0.002755   360.91736     360.91736
  363.0     0.002755   360.98145     360.98145
  363.0     0.002755   361.04443     361.04443
  363.0     0.002755   361.10641     361.10641
  362.0     0.002762   361.16730     361.16730
  362.0     0.002762   361.22711     361.22711
  361.0     0.002770   361.28601     361.28601
  361.0     0.002770   361.34378     361.34378
  360.0     0.002778   361.40067     361.40067
  361.0     0.002770   361.45657     361.45657
  361.0     0.002770   361.51154     361.51154
  362.0     0.002762   361.56570     361.56570
  362.0     0.002762   361.61902     361.61902
  362.0     0.002762   361.67145     361.67145
  362.0     0.002762   361.72311     361.72311
  361.0     0.002770   361.77390     361.77390
  362.0     0.002762   361.82397     361.82397
  363.0     0.002755   361.87335     361.87335
  363.0     0.002755   361.92197     361.92197
  362.0     0.002762   361.97003     361.97003
  362.0     0.002762   362.01740     362.01740
  362.0     0.002762   362.06412     362.06412
  362.0     0.002762   362.11029     362.11029
  362.0     0.002762   362.15604     362.15604
  363.0     0.002755   362.20114     362.20114
  363.0     0.002755   362.24579     362.24579
  362.0     0.002762   362.29004     362.29004
  363.0     0.002755   362.33386     362.33386
  363.0     0.002755   362.37732     362.37732
  363.0     0.002755   362.42050     362.42050
  364.0     0.002747   362.46329     362.46329
  363.0     0.002755   362.50574     362.50574
  364.0     0.002747   362.54816     362.54816
  364.0     0.002747   362.59027     362.59027
  365.0     0.002740   362.63223     362.63223
  365.0     0.002740   362.67419     362.67419
  364.0     0.002747   362.71594     362.71594
  364.0     0.002747   362.75769     362.75769
  363.0     0.002755   362.79935     362.79935
  363.0     0.002755   362.84125     362.84125
  364.0     0.002747   362.88306     362.88306
  364.0     0.002747   362.92502     362.92502
  364.0     0.002747   362.96716     362.98401
  364.0     0.002747   363.00949     363.03113
  364.0     0.002747   363.05209     363.08209
  364.0     0.002747   363.09497     363.13992
  363.0     0.002755   363.13812     363.20920
  364.0     0.002747   363.18167     363.29663
  364.0     0.002747   363.22565     363.41037
  364.0     0.002747   363.26996     363.55862
  364.0     0.002747   363.31485     363.74774
  364.0     0.002747   363.36023     363.97830
  364.0     0.002747   363.40616     364.24237
  364.0     0.002747   363.45273     364.52173
  364.0     0.002747   363.49997     364.78864
  364.0     0.002747   363.54785     365.00943
  365.0     0.002740   363.59656     365.15225
  364.0     0.002747   363.64594     365.19696
  364.0     0.002747   363.69620     365.14481
  365.0     0.002740   363.74731     365.01730
  365.0     0.002740   363.79932     364.84711
  365.0     0.002740   363.85233     364.66760
  364.0     0.002747   363.90625     364.50580
  364.0     0.002747   363.96118     364.37915
  365.0     0.002740   364.01724     364.29480
  364.0     0.002747   364.07446     364.25150
  364.0     0.002747   364.13275     364.24277
  365.0     0.002740   364.19223     364.26028
  365.0     0.002740   364.25296     364.29617
  364.0     0.002747   364.31497     364.34399
  363.0     0.002755   364.37827     364.39935
  364.0     0.002747   364.44293     364.44293
  365.0     0.002740   364.50906     364.50906
  365.0     0.002740   364.57657     364.57657
  365.0     0.002740   364.64557     364.64557
  365.0     0.002740   364.71603     364.71603
  365.0     0.002740   364.78809     364.80640
  365.0     0.002740   364.86163     364.88568
  365.0     0.002740   364.93686     364.97092
  366.0     0.002732   365.01382     365.06558
  366.0     0.002732   365.09235     365.17450
  366.0     0.002732   365.17267     365.30478
  366.0     0.002732   365.25476     365.46460
  366.0     0.002732   365.33865     365.66180
  366.0     0.002732   365.42438     365.90155
  366.0     0.002732   365.51190     366.18280
  366.0     0.002732   365.60147     366.49637
  367.0     0.002725   365.69275     366.82214
  369.0     0.002710   365.78616     367.13235
  370.0     0.002703   365.88147     367.39359
  370.0     0.002703   365.97885     367.57578
  369.0     0.002710   366.07822     367.66113
  369.0     0.002710   366.17972     367.65286
  368.0     0.002717   366.28320     367.57300
  367.0     0.002725   366.38889     367.45380
  368.0     0.002717   366.49683     367.32764
  367.0     0.002725   366.60675     367.22040
  366.0     0.002732   366.71906     367.14938
  365.0     0.002740   366.83344     367.12128
  366.0     0.002732   366.95007     367.13513
  366.0     0.002732   367.06900     367.18484
  366.0     0.002732   367.19016     367.26227
  366.0     0.002732   367.31360     367.35941
  365.0     0.002740   367.43945     367.47012
  365.0     0.002740   367.56757     367.58969
  366.0     0.002732   367.69800     367.69800
  366.0     0.002732   367.83087     367.83087
  367.0     0.002725   367.96600     367.96600
  367.0     0.002725   368.10355     368.10355
  368.0     0.002717   368.24344     368.40735
  367.0     0.002725   368.38577     368.60449
  368.0     0.002717   368.53049     368.84518
  368.0     0.002717   368.67767     369.15979
  368.0     0.002717   368.82718     369.59253
  369.0     0.002710   368.97910     370.20206
  370.0     0.002703   369.13348     371.05524
  371.0     0.002695   369.29025     372.21338
  371.0     0.002695   369.44937     373.71130
  372.0     0.002688   369.61102     375.53265
  373.0     0.002681   369.77502     377.58856
  375.0     0.002667   369.94141     379.71045
  380.0     0.002632   370.11023     381.66257
  383.0     0.002611   370.28134     383.17645
  384.0     0.002604   370.45496     384.01141
  382.0     0.002618   370.63086     384.03357
  380.0     0.002632   370.80917     383.27505
  379.0     0.002639   370.98972     381.91846
  378.0     0.002646   371.17270     380.22375
  378.0     0.002646   371.35791     378.45267
  378.0     0.002646   371.54553     376.81903
  378.0     0.002646   371.73535     375.46179
  378.0     0.002646   371.92740     374.44125
  378.0     0.002646   372.12167     373.75217
  378.0     0.002646   372.31824     373.34723
  378.0     0.002646   372.51682     373.16028
  378.0     0.002646   372.71762     373.12692
  379.0     0.002639   372.92059     373.19333
  379.0     0.002639   373.12552     373.32034
  379.0     0.002639   373.33258     373.33258
  380.0     0.002632   373.54163     373.54163
  381.0     0.002625   373.75278     373.75278
  383.0     0.002611   373.96573     376.04416
  385.0     0.002597   374.18066     376.97330
  388.0     0.002577   374.39749     378.43433
  392.0     0.002551   374.61609     380.80347
  397.0     0.002519   374.83652     384.62396
  401.0     0.002494   375.05869     390.60440
  406.0     0.002463   375.28250     399.53656
  411.0     0.002433   375.50797     412.14600
  415.0     0.002410   375.73499     428.82288
  423.0     0.002364   375.96381     449.36288
  438.0     0.002283   376.19385     472.69263
  487.0     0.002053   376.42548     496.83054
  569.0     0.001757   376.65848     518.97748
  614.0     0.001629   376.89279     535.96448
  592.0     0.001689   377.12833     544.88812
  548.0     0.001825   377.36526     544.05756
  509.0     0.001965   377.60330     533.68524
  477.0     0.002096   377.84232     515.80688
  456.0     0.002193   378.08249     493.44073
  438.0     0.002283   378.32352     469.74164
  425.0     0.002353   378.56555     447.33832
  414.0     0.002415   378.80844     428.04156
  406.0     0.002463   379.05215     412.70746
  400.0     0.002500   379.29636     401.40424
  395.0     0.002532   379.54141     393.63559
  392.0     0.002551   379.78708     388.65091
  390.0     0.002564   380.03314     385.66019
  389.0     0.002571   380.27969     383.99005
  388.0     0.002577   380.52655     383.13187
  386.0     0.002591   380.77359     380.77359
  385.0     0.002597   381.02100     381.02100
  386.0     0.002591   381.26855     381.29602
  386.0     0.002591   381.51608     381.55270
  386.0     0.002591   381.76358     381.81601
  385.0     0.002597   382.01108     382.09073
  385.0     0.002597   382.25833     382.38339
  385.0     0.002597   382.50534     382.70316
  385.0     0.002597   382.75201     383.06012
  385.0     0.002597   382.99838     383.46408
  385.0     0.002597   383.24414     383.92078
  385.0     0.002597   383.48947     384.42941
  385.0     0.002597   383.73395     384.97778
  384.0     0.002604   383.97781     385.54263
  384.0     0.002604   384.22086     386.08914
  384.0     0.002604   384.46298     386.57639
  384.0     0.002604   384.70425     386.96487
  385.0     0.002597   384.94440     387.22693
  386.0     0.002591   385.18341     387.35828
  386.0     0.002591   385.42120     387.37946
  386.0     0.002591   385.65765     387.32709
  386.0     0.002591   385.89276     387.24280
  386.0     0.002591   386.12646     387.16370
  385.0     0.002597   386.35849     387.11716
  385.0     0.002597   386.58911     387.11877
  386.0     0.002591   386.81790     387.17270
  386.0     0.002591   387.04495     387.27469
  387.0     0.002584   387.27014     387.41583
  388.0     0.002577   387.49344     387.58572
  387.0     0.002584   387.71466     387.77454
  387.0     0.002584   387.93390     387.97479
  388.0     0.002577   388.15094     388.15094
  388.0     0.002577   388.36591     388.62805
  389.0     0.002571   388.57828     388.91882
  389.0     0.002571   388.78854     389.26337
  389.0     0.002571   388.99622     389.70178
  390.0     0.002564   389.20145     390.29517
  391.0     0.002558   389.40417     391.12610
  391.0     0.002558   389.60419     392.29486
  393.0     0.002545   389.80145     393.90402
  395.0     0.002532   389.99612     396.03534
  397.0     0.002519   390.18774     398.71124
  400.0     0.002500   390.37665     401.86618
  405.0     0.002469   390.56259     405.31577
  411.0     0.002433   390.74548     408.76285
  415.0     0.002410   390.92542     411.81842
  420.0     0.002381   391.10211     414.06747
  418.0     0.002392   391.27579     415.15808
  421.0     0.002375   391.44623     414.91824
  416.0     0.002404   391.61343     413.42606
  415.0     0.002410   391.77722     410.97726
  409.0     0.002445   391.93787     407.97461
  404.0     0.002475   392.09509     404.82712
  399.0     0.002506   392.24890     401.87097
  396.0     0.002525   392.39932     399.33694
  395.0     0.002532   392.54626     397.33347
  394.0     0.002538   392.68967     395.86926
  393.0     0.002545   392.82962     394.88040
  393.0     0.002545   392.96597     394.26929
  392.0     0.002551   393.09885     393.93198
  392.0     0.002551   393.22812     393.77798
  393.0     0.002545   393.35385     393.73795
  393.0     0.002545   393.47592     394.44818
  394.0     0.002538   393.59448     394.88586
  395.0     0.002532   393.70929     395.54660
  397.0     0.002519   393.82065     396.58661
  400.0     0.002500   393.92831     398.23029
  403.0     0.002481   394.03241     400.77399
  406.0     0.002463   394.13300     404.55807
  412.0     0.002427   394.22995     409.91586
  420.0     0.002381   394.32339     417.07318
  429.0     0.002331   394.41324     426.04565
  443.0     0.002257   394.49948     436.51611
  462.0     0.002165   394.58243     447.79218
  478.0     0.002092   394.66187     458.80020
  483.0     0.002070   394.73782     468.22131
  481.0     0.002079   394.81052     474.69101
  475.0     0.002105   394.87970     477.12354
  468.0     0.002137   394.94574     475.08530
  460.0     0.002174   395.00848     468.96664
  450.0     0.002222   395.06790     459.81744
  440.0     0.002273   395.12433     449.00061
  430.0     0.002326   395.17767     437.84335
  421.0     0.002375   395.22794     427.43835
  413.0     0.002421   395.27530     418.50165
  406.0     0.002463   395.31970     411.37228
  403.0     0.002481   395.36142     406.05109
  401.0     0.002494   395.40027     402.32184
  399.0     0.002506   395.43652     399.85455
  397.0     0.002519   395.47015     398.30756
  396.0     0.002525   395.50140     397.38116
  395.0     0.002532   395.53012     396.84628
  396.0     0.002525   395.55670     395.55670
  396.0     0.002525   395.58102     395.58102
  395.0     0.002532   395.60321     395.60321
  394.0     0.002538   395.62341     395.62341
  394.0     0.002538   395.64175     395.64175
  394.0     0.002538   395.65823     395.65823
  393.0     0.002545   395.67322     395.67322
  393.0     0.002545   395.68652     395.68652
  394.0     0.002538   395.69836     395.69836
  394.0     0.002538   395.70892     395.70892
  394.0     0.002538   395.71835     395.71835
  395.0     0.002532   395.72675     395.72675
  395.0     0.002532   395.73416     395.73416
  396.0     0.002525   395.74072     395.74072
  395.0     0.002532   395.74664     395.74664
  395.0     0.002532   395.75204     395.75204
  395.0     0.002532   395.75711     395.75711
  395.0     0.002532   395.76193     395.76193
  395.0     0.002532   395.76648     395.76648
  395.0     0.002532   395.77130     395.77130
  394.0     0.002538   395.77615     395.77615
  394.0     0.002538   395.78128     395.78128
  394.0     0.002538   395.78690     395.78690
  394.0     0.002538   395.79315     395.79315
  394.0     0.002538   395.80011     395.80011
  395.0     0.002532   395.80801     395.80801
  395.0     0.002532   395.81686     395.81686
  396.0     0.002525   395.82709     395.82709
  396.0     0.002525   395.83853     395.85715
  397.0     0.002519   395.85150     395.87711
  397.0     0.002519   395.86618     395.90359
  397.0     0.002519   395.88248     395.93951
  396.0     0.002525   395.90076     395.98932
  396.0     0.002525   395.92114     396.05817
  396.0     0.002525   395.94373     396.15155
  396.0     0.002525   395.96863     396.27429
  396.0     0.002525   395.99606     396.42896
  396.0     0.002525   396.02609     396.61401
  396.0     0.002525   396.05881     396.82251
  396.0     0.002525   396.09451     397.04181
  397.0     0.002519   396.13318     397.25360
  397.0     0.002519   396.17499     397.43695
  397.0     0.002519   396.21997     397.57117
  397.0     0.002519   396.26843     397.64182
  397.0     0.002519   396.32034     397.64493
  397.0     0.002519   396.37592     397.58923
  397.0     0.002519   396.43503     397.49225
  397.0     0.002519   396.49811     397.37585
  398.0     0.002513   396.56494     397.26013
  398.0     0.002513   396.63577     397.16187
  398.0     0.002513   396.71066     397.09177
  397.0     0.002519   396.78973     397.05484
  397.0     0.002519   396.87296     397.05093
  397.0     0.002519   396.96042     397.07672
  398.0     0.002513   397.05225     397.12714
  398.0     0.002513   397.14850     397.19693
  397.0     0.002519   397.24908     397.35889
  398.0     0.002513   397.35410     397.48398
  398.0     0.002513   397.46365     397.62112
  399.0     0.002506   397.57764     397.81769
  399.0     0.002506   397.69623     398.06778
  399.0     0.002506   397.81915     398.39099
  400.0     0.002500   397.94666     398.80869
  400.0     0.002500   398.07858     399.33838
  400.0     0.002500   398.21506     399.98892
  400.0     0.002500   398.35590     400.75241
  401.0     0.002494   398.50098     401.60071
  401.0     0.002494   398.65057     402.48218
  402.0     0.002488   398.80432     403.32544
  405.0     0.002469   398.96216     404.04721
  405.0     0.002469   399.12430     404.56766
  404.0     0.002475   399.29016     404.82803
  402.0     0.002488   399.46011     404.81241
  402.0     0.002488   399.63376     404.55191
  402.0     0.002488   399.81100     404.11450
  403.0     0.002481   399.99182     403.58295
  401.0     0.002494   400.17575     403.03751
  402.0     0.002488   400.36307     402.54355
  403.0     0.002481   400.55334     402.14496
  403.0     0.002481   400.74655     401.86252
  402.0     0.002488   400.94226     401.69748
  403.0     0.002481   401.14044     401.63733
  404.0     0.002475   401.34073     401.66235
  404.0     0.002475   401.54312     401.75146
  404.0     0.002475   401.74725     402.24643
  405.0     0.002469   401.95285     402.56735
  406.0     0.002463   402.15973     402.93927
  407.0     0.002457   402.36765     403.56638
  408.0     0.002451   402.57620     404.42169
  408.0     0.002451   402.78540     405.58322
  408.0     0.002451   402.99454     407.12250
  409.0     0.002445   403.20361     409.08841
  410.0     0.002439   403.41229     411.47931
  411.0     0.002433   403.62018     414.22549
  414.0     0.002415   403.82700     417.17175
  420.0     0.002381   404.03253     420.08582
  429.0     0.002331   404.23624     422.67383
  434.0     0.002304   404.43805     424.62845
  431.0     0.002320   404.63751     425.68542
  426.0     0.002347   404.83432     425.70300
  421.0     0.002375   405.02817     424.71133
  417.0     0.002398   405.21866     422.90063
  416.0     0.002404   405.40543     420.55814
  415.0     0.002410   405.58838     417.99127
  413.0     0.002421   405.76706     415.47604
  412.0     0.002427   405.94116     413.22055
  410.0     0.002439   406.11047     411.34799
  409.0     0.002445   406.27463     409.90381
  408.0     0.002451   406.43335     408.86783
  407.0     0.002457   406.58652     408.18161
  406.0     0.002463   406.73373     407.76791
  406.0     0.002463   406.87482     407.55093
  406.0     0.002463   407.00970     407.46548
  405.0     0.002469   407.13806     407.13806
  406.0     0.002463   407.25983     407.25983
  406.0     0.002463   407.37482     407.37482
  407.0     0.002457   407.48300     407.48303
  407.0     0.002457   407.58435     407.58438
  407.0     0.002457   407.67889     407.67892
  407.0     0.002457   407.76639     407.76648
  407.0     0.002457   407.84726     407.84735
  408.0     0.002451   407.92136     407.92148
  408.0     0.002451   407.98917     407.98929
  409.0     0.002445   408.05060     408.05075
  408.0     0.002451   408.10614     408.10629
  408.0     0.002451   408.15604     408.15619
  408.0     0.002451   408.20090     408.20105
  408.0     0.002451   408.24100     408.24115
  408.0     0.002451   408.27713     408.27728
  408.0     0.002451   408.30991     408.31003
  408.0     0.002451   408.33997     408.34009
  409.0     0.002445   408.36838     408.36847
  409.0     0.002445   408.39594     408.39603
  409.0     0.002445   408.42374     408.42377
  408.0     0.002451   408.45303     408.45306
  408.0     0.002451   408.48505     408.48508
  407.0     0.002457   408.52136     408.52136
  409.0     0.002445   408.56342     408.56342
  410.0     0.002439   408.61301     408.61301
  410.0     0.002439   408.67184     408.67184
  409.0     0.002445   408.74222     408.74222
  409.0     0.002445   408.82617     408.82617
  410.0     0.002439   408.92606     408.92606
  409.0     0.002445   409.04459     409.04459
  410.0     0.002439   409.18439     409.18439
  410.0     0.002439   409.34839     409.34839
  410.0     0.002439   409.53995     409.53995
  409.0     0.002445   409.76245     409.76245
  408.0     0.002451   410.01929     410.01929
  409.0     0.002445   410.31473     410.31473
  411.0     0.002433   410.65274     410.65274
  411.0     0.002433   411.03781     411.03781
  410.0     0.002439   411.47470     411.47470
  410.0     0.002439   411.96844     411.96844
  411.0     0.002433   412.52426     412.52426
  413.0     0.002421   413.14804     413.14804
  413.0    .           .             .
  414.0    .           .             .
  416.0    .           .             .
  415.0    .           .             .
  415.0    .           .             .
  414.0    .           .             .
  413.0    .           .             .
  414.0    .           .             .
  415.0    .           .             .
  415.0    .           .             .
  416.0    .           .             .
  418.0    .           .             .
  420.0    .           .             .
  422.0    .           .             .
  424.0    .           .             .
  427.0    .           .             .
  431.0    .           .             .
  436.0    .           .             .
  444.0    .           .             .
  452.0    .           .             .
  457.0    .           .             .
  459.0    .           .             .
  456.0    .           .             .
  452.0    .           .             .
  449.0    .           .             .
  445.0    .           .             .
  442.0    .           .             .
  438.0    .           .             .
  433.0    .           .             .
  429.0    .           .             .
  426.0    .           .             .
  424.0    .           .             .
  421.0    .           .             .
  419.0    .           .             .
  418.0    .           .             .
  418.0    .           .             .
  416.0    .           .             .
  416.0    .           .             .
  416.0    .           .             .
  416.0    .           .             .
  416.0    .           .             .
  417.0    .           .             .
  417.0    .           .             .
  416.0    .           .             .
  416.0    .           .             .
  416.0    .           .             .
  416.0    .           .             .
  415.0    .           .             .
  415.0    .           .             .
  416.0    .           .             .
  416.0    .           .             .
  417.0    .           .             .
  416.0    .           .             .
  416.0    .           .             .
  415.0    .           .             .
  415.0    .           .             .
  415.0    .           .             .
  416.0    .           .             .
  415.0    .           .             .
  415.0    .           .             .
  416.0    .           .             .
  416.0    .           .             .
  416.0    .           .             .
  416.0    .           .             .
  414.0    .           .             .
  415.0    .           .             .
  416.0    .           .             .
  416.0    .           .             .
  416.0    .           .             .
  416.0    .           .             .
  416.0    .           .             .
  415.0    .           .             .
  415.0    .           .             .
  415.0    .           .             .
  416.0    .           .             .
  416.0    .           .             .
  416.0    .           .             .
  416.0    .           .             .
  417.0    .           .             .
  418.0    .           .             .
  417.0    .           .             .
  417.0    .           .             .
  416.0    .           .             .
  415.0    .           .             .
  415.0    .           .             .
  415.0    .           .             .
  416.0    .           .             .
  417.0    .           .             .
  416.0    .           .             .
  417.0    .           .             .
  416.0    .           .             .
  417.0    .           .             .
  416.0    .           .             .
  417.0    .           .             .
  417.0    .           .             .
  418.0    .           .             .
  418.0    .           .             .
  418.0    .           .             .
  418.0    .           .             .
  418.0    .           .             .
  417.0    .           .             .
  416.0    .           .             .
  417.0    .           .             .
  416.0    .           .             .
  416.0    .           .             .
  417.0    .           .             .
  417.0    .           .             .
  416.0    .           .             .
  416.0    .           .             .
  417.0    .           .             .
  418.0    .           .             .
  418.0    .           .             .
  417.0    .           .             .
  417.0    .           .             .
  417.0    .           .             .
  418.0    .           .             .
  418.0    .           .             .
  417.0    .           .             .
  418.0    .           .             .
  417.0    .           .             .
  416.0    .           .             .
  417.0    .           .             .
  418.0    .           .             .
  417.0    .           .             .
  417.0    .           .             .
  418.0    .           .             .
  418.0    .           .             .
  417.0    .           .             .
  416.0    .           .             .
  416.0    .           .             .
  416.0    .           .             .
  417.0    .           .             .
  417.0    .           .             .
  416.0    .           .             .
  416.0    .           .             .
  418.0    .           .             .
  418.0    .           .             .
  419.0    .           .             .
  419.0    .           .             .
  420.0    .           .             .
  421.0    .           .             .
  421.0    .           .             .
  423.0    .           .             .
  425.0    .           .             .
  426.0    .           .             .
  427.0    .           .             .
  426.0    .           .             .
  426.0    .           .             .
  426.0    .           .             .
  425.0    .           .             .
  426.0    .           .             .
  425.0    .           .             .
  425.0    .           .             .
  425.0    .           .             .
  424.0    .           .             .
  425.0    .           .             .
  424.0    .           .             .
  422.0    .           .             .
  422.0    .           .             .
  421.0    .           .             .
  421.0    .           .             .
  421.0    .           .             .
  422.0    .           .             .
  424.0    .           .             .
  424.0    .           .             .
  423.0    .           .             .
  422.0    .           .             .
  421.0    .           .             .
  421.0    .           .             .
  421.0    .           .             .
  421.0    .           .             .
  421.0    .           .             .
  421.0    .           .             .
  422.0    .           .             .
  423.0    .           .             .
  422.0    .           .             .
  420.0    .           .             .
  421.0    .           .             .
  422.0    .           .             .
  422.0    .           .             .
  422.0    .           .             .
  422.0    .           .             .
  424.0    .           .             .
  423.0    .           .             .
  423.0    .           .             .
  424.0    .           .             .
  424.0    .           .             .
  424.0    .           .             .
  423.0    .           .             .
  423.0    .           .             .
  423.0    .           .             .
  423.0    .           .             .
  422.0    .           .             .
  423.0    .           .             .
  423.0    .           .             .
  422.0    .           .             .
  423.0    .           .             .
  425.0    .           .             .
  423.0    .           .             .
  423.0    .           .             .
  423.0    .           .             .
  423.0    .           .             .
  423.0    .           .             .
  422.0    .           .             .
  421.0    .           .             .
  422.0    .           .             .
  422.0    .           .             .
  423.0    .           .             .
  423.0    .           .             .
  424.0    .           .             .
  424.0    .           .             .
  423.0    .           .             .
  423.0    .           .             .
  423.0    .           .             .
  423.0    .           .             .
  423.0    .           .             .
  423.0    .           .             .
  423.0    .           .             .
  423.0    .           .             .
  424.0    .           .             .
  424.0    .           .             .
  426.0    .           .             .
  426.0    .           .             .
  426.0    .           .             .
  425.0    .           .             .
  425.0    .           .             .
  424.0    .           .             .
  424.0    .           .             .
  423.0    .           .             .
  423.0    .           .             .
  423.0    .           .             .
  424.0    .           .             .
  424.0    .           .             .
  425.0    .           .             .
  425.0    .           .             .
  425.0    .           .             .
  427.0    .           .             .
  428.0    .           .             .
  425.0    .           .             .
  424.0    .           .             .
  422.0    .           .             .
  422.0    .           .             .
  423.0    .           .             .
  424.0    .           .             .
  424.0    .           .             .
  424.0    .           .             .
  424.0    .           .             .
  424.0    .           .             .
  424.0    .           .             .
  423.0    .           .             .
  424.0    .           .             .
  424.0    .           .             .
  423.0    .           .             .
  424.0    .           .             .
  424.0    .           .             .
  423.0    .           .             .
  423.0    .           .             .
  423.0    .           .             .
  423.0    .           .             .
  422.0    .           .             .
  422.0    .           .             .
  421.0    .           .             .
  420.0    .           .             .
  421.0    .           .             .
  420.0    .           .             .
  420.0    .           .             .
  418.0    .           .             .
  420.0    .           .             .
  417.0    .           .             .
  417.0    .           .             .
  418.0    .           .             .
  418.0    .           .             .
  418.0    .           .             .
  418.0    .           .             .
  415.0    .           .             .
  415.0    .           .             .
  417.0    .           .             .
  416.0    .           .             .
  416.0    .           .             .
  414.0    .           .             .
  413.0    .           .             .
  414.0    .           .             .
  415.0    .           .             .
  418.0    .           .             .
  421.0    .           .             .
  423.0    .           .             .
  426.0    .           .             .
  424.0    .           .             .
  423.0    .           .             .
  422.0    .           .             .
  425.0    .           .             .
  428.0    .           .             .
  431.0    .           .             .
  433.0    .           .             .
  435.0    .           .             .
  441.0    .           .             .
  445.0    .           .             .
  448.0    .           .             .
  453.0    .           .             .
  458.0    .           .             .
  459.0    .           .             .
  460.0    .           .             .
  470.0    .           .             .
  485.0    .           .             .
  511.0    .           .             .
  547.0    .           .             .
  581.0    .           .             .
  567.0    .           .             .
  524.0    .           .             .
  496.0    .           .             .
  480.0    .           .             .
  473.0    .           .             .
  463.0    .           .             .
  457.0    .           .             .
  449.0    .           .             .
  446.0    .           .             .
  439.0    .           .             .
  434.0    .           .             .
  432.0    .           .             .
  421.0    .           .             .
  420.0    .           .             .
  422.0    .           .             .
  422.0    .           .             .
  422.0    .           .             .
  416.0    .           .             .
  409.0    .           .             .
  403.0    .           .             .
  403.0    .           .             .
  413.0    .           .             .
  415.0    .           .             .
  423.0    .           .             .
  430.0    .           .             .
  427.0    .           .             .
  416.0    .           .             .
  417.0    .           .             .
  418.0    .           .             .
  423.0    .           .             .
  417.0    .           .             .
  400.0    .           .             .
  406.0    .           .             .
  404.0    .           .             .
  408.0    .           .             .
  386.0    .           .             .
  371.0    .           .             .
  370.0    .           .             .
  370.0    .           .             .
  374.0    .           .             .
  347.0    .           .             .
  304.0    .           .             .
  310.0    .           .             .
  282.0    .           .             .
  224.0    .           .             .
   0.0     .           .             .
   0.0     .           .             .
   0.0     .           .             .
   0.0     .           .             .
   0.0     .           .             .
   0.0     .           .             .
   0.0     .           .             .
   0.0     .           .             .
   0.0     .           .             .
   0.0     .           .             .
   0.0     .           .             .
   0.0     .           .             .
   0.0     .           .             .
   0.0     .           .             .
   0.0     .           .             .
   0.0     .           .             .
   0.0     .           .             .
   0.0     .           .             .
   0.0     .           .             .
   0.0     .           .             .
   0.0     .           .             .
   0.0     .           .             .
   0.0     .           .             .
   0.0     .           .             .
   0.0     .           .             .
   0.0     .           .             .
   0.0     .           .             .
   0.0     .           .             .
   0.0     .           .             .
   0.0     .           .             .
   0.0     .           .             .
   0.0     .           .             .
   0.0     .           .             .
   0.0     .           .             .
   0.0     .           .             .
   0.0     .           .             .
   0.0     .           .             .
   0.0     .           .             .
   0.0     .           .             .
   0.0     .           .             .
   0.0     .           .             .
   0.0     .           .             .
   0.0     .           .             .
   0.0     .           .             .
   0.0     .           .             .
   0.0     .           .             .
   0.0     .           .             .
   0.0     .           .             .
   0.0     .           .             .
   0.0     .           .             .
   0.0     .           .             .
   0.0     .           .             .
   0.0     .           .             .
   0.0     .           .             .
   0.0     .           .             .
   0.0     .           .             .
   0.0     .           .             .
   0.0     .           .             .
   0.0     .           .             .
   0.0     .           .             .
   0.0     .           .             .
   0.0     .           .             .
   0.0     .           .             .
   0.0     .           .             .
   0.0     .           .             .
   0.0     .           .             .
   0.0     .           .             .
   0.0     .           .             .
   0.0     .           .             .
   0.0     .           .             .
   0.0     .           .             .
   0.0     .           .             .
   0.0     .           .             .
   0.0     .           .             .
   0.0     .           .             .
   0.0     .           .             .
   0.0     .           .             .
   0.0     .           .             .
   0.0     .           .             .
   0.0     .           .             .
   0.0     .           .             .
   0.0     .           .             .
   0.0     .           .             .
   0.0     .           .             .
   0.0     .           .             .
   0.0     .           .             .
   0.0     .           .             .
   0.0     .           .             .
   0.0     .           .             .
   0.0     .           .             .
   0.0     .           .             .
   0.0     .           .             .
   0.0     .           .             .
   0.0     .           .             .
   0.0     .           .             .
   0.0     .           .             .
   0.0     .           .             .
   0.0     .           .             .
   0.0     .           .             .
   0.0     .           .             .
   0.0     .           .             .
   0.0     .           .             .
   0.0     .           .             .
   0.0     .           .             .
   0.0     .           .             .
   0.0     .           .             .
   0.0     .           .             .
   0.0     .           .             .
   0.0     .           .             .
   0.0     .           .             .
   0.0     .           .             .
   0.0     .           .             .
   0.0     .           .             .
   0.0     .           .             .
   0.0     .           .             .
   0.0     .           .             .
   0.0     .           .             .
   0.0     .           .             .
   0.0     .           .             .
   0.0     .           .             .
   0.0     .           .             .
   0.0     .           .             .
   0.0     .           .             .
   0.0     .           .             .
   0.0     .           .             .
   0.0     .           .             .
   0.0     .           .             .
   0.0     .           .             .
   0.0     .           .             .
   0.0     .           .             .
   0.0     .           .             .
   0.0     .           .             .
   0.0     .           .             .
   0.0     .           .             .
   0.0     .           .             .
   0.0     .           .             .
   0.0     .           .             .
   0.0     .           .             .
   0.0     .           .             .
   0.0     .           .             .
   0.0     .           .             .
   0.0     .           .             .
   0.0     .           .             .
   0.0     .           .             .
   0.0     .           .             .
   0.0     .           .             .
   0.0     .           .             .
   0.0     .           .             .
   0.0     .           .             .
   0.0     .           .             .
   0.0     .           .             .
   0.0     .           .             .
   0.0     .           .             .
   0.0     .           .             .
   0.0     .           .             .
   0.0     .           .             .
   0.0     .           .             .
   0.0     .           .             .
   0.0     .           .             .
   0.0     .           .             .
   0.0     .           .             .
   0.0     .           .             .
   0.0     .           .             .
   0.0     .           .             .
   0.0     .           .             .
   0.0     .           .             .
   0.0     .           .             .
   0.0     .           .             .
   0.0     .           .             .
   0.0     .           .             .
   0.0     .           .             .
   0.0     .           .             .
   0.0     .           .             .
   0.0     .           .             .
   0.0     .           .             .
   0.0     .           .             .
   0.0     .           .             .
   0.0     .           .             .
   0.0     .           .             .
   0.0     .           .             .
   0.0     .           .             .
   0.0     .           .             .
   0.0     .           .             .
   0.0     .           .             .
   0.0     .           .             .
   0.0     .           .             .
   0.0     .           .             .
   0.0     .           .             .
   0.0     .           .             .
   0.0     .           .             .
   0.0     .           .             .
   0.0     .           .             .
   0.0     .           .             .
   0.0     .           .             .
   0.0     .           .             .
   0.0     .           .             .
   0.0     .           .             .
   0.0     .           .             .
   0.0     .           .             .
   0.0     .           .             .
   0.0     .           .             .
   0.0     .           .             .
   0.0     .           .             .
   0.0     .           .             .
   0.0     .           .             .
   0.0     .           .             .
   0.0     .           .             .
   0.0     .           .             .
   0.0     .           .             .
   0.0     .           .             .
   0.0     .           .             .
   0.0     .           .             .
   0.0     .           .             .
   0.0     .           .             .
   0.0     .           .             .
   0.0     .           .             .
   0.0     .           .             .
   0.0     .           .             .
   0.0     .           .             .
   0.0     .           .             .
   0.0     .           .             .
   0.0     .           .             .
   0.0     .           .             .
   0.0     .           .             .
   0.0     .           .             .
   0.0     .           .             .
   0.0     .           .             .
   0.0     .           .             .
   0.0     .           .             .
   0.0     .           .             .
   0.0     .           .             .
   0.0     .           .             .
   0.0     .           .             .
   0.0     .           .             .
   0.0     .           .             .
   0.0     .           .             .
   0.0     .           .             .
   0.0     .           .             .
   0.0     .           .             .
   0.0     .           .             .
   0.0     .           .             .
   0.0     .           .             .
_pd_meas_number_of_points              2046
_pd_proc_number_of_points              2046

loop_
      _refln_index_h
      _refln_index_k
      _refln_index_l
      _pd_refln_phase_id
      _refln_observed_status
      _refln_F_squared_meas
      _refln_F_squared_calc
      _refln_phase_calc
      _refln_d_spacing
      _gsas_i100_meas
   1   1   0  2 o  230.178   230.178    0.00   3.17580  26.21 
   1   1   1  2 o  1974.869  1974.869   0.00   2.59303  100.00
   2   0   0  2 o  17.088    17.088     0.00   2.24563   0.49 
   2   0   1  2 o   7.743     7.743     0.00   2.00855   0.35 
   2   1   0  2 o   7.743     7.743     0.00   2.00855   0.35 
   2   1   1  2 o  821.373   821.373    0.00   1.83355  62.49 
   2   2   0  2 o  45.335    45.335     0.00   1.58790   1.29 
   2   2   1  2 o  288.693   288.693    0.00   1.49709  14.67 
   3   0   1  2 o   2.762     2.762     0.00   1.42026   0.06 
   3   1   0  2 o   2.762     2.762     0.00   1.42026   0.06 
   3   1   1  2 o  20.096    20.096     0.00   1.35417   0.84 
   2   2   2  2 o  1195.941  1195.941   0.00   1.29652  15.21 
   3   0   2  2 o   0.001     0.001     0.00   1.24565   0.00 
   3   2   0  2 o   0.001     0.001     0.00   1.24565   0.00 
   3   2   1  2 o  31.157    31.157     0.00   1.20034   1.02 
   3   1   2  2 o  31.168    31.168     0.00   1.20034   1.02 
   4   0   0  2 o  23.860    23.860     0.00   1.12282   0.17 
   4   0   1  2 o   3.294     3.294     0.00   1.08929   0.04 
   3   2   2  2 o   3.294     3.294     0.00   1.08929   0.09 
   4   1   0  2 o   3.294     3.294     0.00   1.08929   0.04 
   4   1   1  2 o  40.006    40.006     0.00   1.05860   1.02 
   3   3   0  2 o  40.002    40.002     0.00   1.05860   0.51 
   3   3   1  2 o  795.762   795.762    0.00   1.03037  19.26 
   4   2   0  2 o  11.528    11.528     0.00   1.00428   0.13 
   4   0   2  2 o  11.528    11.528     0.00   1.00428   0.13 
   4   2   1  2 o  64.150    64.150     0.00   0.98007   1.41 
   4   1   2  2 o  63.767    63.767     0.00   0.98007   1.40 
   3   3   2  2 o  466.374   466.374    0.00   0.95754   9.76 
   4   2   2  2 o   8.689     8.689     0.00   0.91678   0.17 
   4   0   3  2 o  36.843    36.843     0.00   0.89825   0.34 
   4   3   0  2 o  36.876    36.876     0.00   0.89825   0.34 
   4   3   1  2 o  49.175    49.175     0.00   0.88081   0.87 
   4   1   3  2 o  49.125    49.125     0.00   0.88081   0.87 
   5   0   1  2 o  49.121    49.121     0.00   0.88081   0.44 
   5   1   0  2 o  49.115    49.115     0.00   0.88081   0.44 
   3   3   3  2 o   0.001     0.001     0.00   0.86434   0.00 
   5   1   1  2 o   0.001     0.001     0.00   0.86434   0.00 
_reflns_number_total                   37
_reflns_limit_h_min                    1
_reflns_limit_h_max                    5
_reflns_limit_k_min                    0
_reflns_limit_k_max                    3
_reflns_limit_l_min                    0
_reflns_limit_l_max                    3
_reflns_d_resolution_high              0.864
_reflns_d_resolution_low               3.176
#--eof--eof--eof--eof--eof--eof--eof--eof--eof--eof--eof--eof--eof--eof--eof--#
